# Supplementary material for: Obstructive sleep apnea severity varies by season and environmental influences such as ambient temperature
Source: Commun Med (Lond). 2025 Jul 29;5:314. doi: 10.1038/s43856-025-01016-0 (PMC12307740; doi:10.1038/s43856-025-01016-0)
Supplement: Supplementary file 4 — Supplemental Data 1 [file 43856_2025_1016_MOESM4_ESM.xlsx]

## Sheet: Fig2a
xvar	est	lb	hb	lat
0	1.50267	1.34947	1.65587	(30,90]
1	1.33124	1.18219	1.48028	(30,90]
2	1.15983	1.01485	1.30481	(30,90]
3	0.988555	0.847534	1.12957	(30,90]
4	0.817551	0.68038	0.954722	(30,90]
5	0.646953	0.513509	0.780398	(30,90]
6	0.476895	0.347043	0.606748	(30,90]
7	0.307513	0.181106	0.433919	(30,90]
8	0.138941	0.0158243	0.262057	(30,90]
9	-0.0286857	-0.14868	0.0913083	(30,90]
10	-0.195231	-0.31228	-0.0781824	(30,90]
11	-0.360562	-0.474853	-0.24627	(30,90]
12	-0.524541	-0.636271	-0.412811	(30,90]
13	-0.687034	-0.796406	-0.577662	(30,90]
14	-0.847907	-0.95513	-0.740683	(30,90]
15	-1.00702	-1.11231	-0.901733	(30,90]
16	-1.16425	-1.26782	-1.06067	(30,90]
17	-1.31945	-1.42152	-1.21737	(30,90]
18	-1.47248	-1.57328	-1.37169	(30,90]
19	-1.62323	-1.72295	-1.5235	(30,90]
20	-1.77154	-1.8704	-1.67267	(30,90]
21	-1.91728	-2.01549	-1.81907	(30,90]
22	-2.06032	-2.15806	-1.96258	(30,90]
23	-2.20053	-2.29797	-2.10308	(30,90]
24	-2.33776	-2.43507	-2.24045	(30,90]
25	-2.47189	-2.56922	-2.37456	(30,90]
26	-2.60277	-2.70025	-2.50529	(30,90]
27	-2.73028	-2.82803	-2.63253	(30,90]
28	-2.85427	-2.95239	-2.75616	(30,90]
29	-2.97462	-3.07318	-2.87606	(30,90]
30	-3.09119	-3.19026	-2.99212	(30,90]
31	-3.20384	-3.30346	-3.10421	(30,90]
32	-3.31243	-3.41264	-3.21222	(30,90]
33	-3.41684	-3.51765	-3.31603	(30,90]
34	-3.51693	-3.61834	-3.41552	(30,90]
35	-3.61256	-3.71455	-3.51057	(30,90]
36	-3.70359	-3.80613	-3.60106	(30,90]
37	-3.7899	-3.89295	-3.68686	(30,90]
38	-3.87135	-3.97485	-3.76785	(30,90]
39	-3.94779	-4.05168	-3.84391	(30,90]
40	-4.01911	-4.1233	-3.91491	(30,90]
41	-4.08515	-4.18957	-3.98073	(30,90]
42	-4.1458	-4.25035	-4.04124	(30,90]
43	-4.2009	-4.30549	-4.09632	(30,90]
44	-4.25033	-4.35484	-4.14582	(30,90]
45	-4.29396	-4.39828	-4.18963	(30,90]
46	-4.33169	-4.43572	-4.22766	(30,90]
47	-4.3637	-4.46733	-4.26007	(30,90]
48	-4.3902	-4.49333	-4.28707	(30,90]
49	-4.41141	-4.51395	-4.30886	(30,90]
50	-4.42753	-4.52941	-4.32565	(30,90]
51	-4.43879	-4.53993	-4.33764	(30,90]
52	-4.4454	-4.54576	-4.34504	(30,90]
53	-4.44758	-4.54711	-4.34805	(30,90]
54	-4.44555	-4.54421	-4.34688	(30,90]
55	-4.43951	-4.53729	-4.34173	(30,90]
56	-4.42969	-4.52659	-4.3328	(30,90]
57	-4.41631	-4.51232	-4.32029	(30,90]
58	-4.39957	-4.49472	-4.30442	(30,90]
59	-4.37969	-4.47401	-4.28538	(30,90]
60	-4.3569	-4.45042	-4.26338	(30,90]
61	-4.3314	-4.42418	-4.23862	(30,90]
62	-4.30342	-4.39552	-4.21131	(30,90]
63	-4.27316	-4.36466	-4.18166	(30,90]
64	-4.24085	-4.33182	-4.14987	(30,90]
65	-4.20669	-4.29723	-4.11616	(30,90]
66	-4.17091	-4.2611	-4.08073	(30,90]
67	-4.13373	-4.22366	-4.0438	(30,90]
68	-4.09535	-4.18513	-4.00558	(30,90]
69	-4.056	-4.14571	-3.96629	(30,90]
70	-4.01589	-4.10564	-3.92614	(30,90]
71	-3.97523	-4.06511	-3.88535	(30,90]
72	-3.93424	-4.02434	-3.84415	(30,90]
73	-3.89315	-3.98354	-3.80275	(30,90]
74	-3.85215	-3.94292	-3.76139	(30,90]
75	-3.81148	-3.90268	-3.72028	(30,90]
76	-3.77134	-3.86304	-3.67965	(30,90]
77	-3.73196	-3.82419	-3.63972	(30,90]
78	-3.69354	-3.78635	-3.60073	(30,90]
79	-3.6563	-3.74971	-3.56289	(30,90]
80	-3.62047	-3.71449	-3.52645	(30,90]
81	-3.58625	-3.68089	-3.49161	(30,90]
82	-3.55386	-3.6491	-3.45862	(30,90]
83	-3.52352	-3.61935	-3.4277	(30,90]
84	-3.49545	-3.59182	-3.39907	(30,90]
85	-3.46985	-3.56674	-3.37296	(30,90]
86	-3.44695	-3.5443	-3.3496	(30,90]
87	-3.42696	-3.52472	-3.32921	(30,90]
88	-3.4101	-3.5082	-3.312	(30,90]
89	-3.39658	-3.49495	-3.29821	(30,90]
90	-3.38655	-3.48512	-3.28799	(30,90]
91	-3.37988	-3.47859	-3.28118	(30,90]
92	-3.37637	-3.47514	-3.2776	(30,90]
93	-3.37581	-3.4746	-3.27702	(30,90]
94	-3.37799	-3.47676	-3.27923	(30,90]
95	-3.38273	-3.48143	-3.28403	(30,90]
96	-3.38981	-3.48842	-3.29121	(30,90]
97	-3.39904	-3.49753	-3.30054	(30,90]
98	-3.4102	-3.50858	-3.31183	(30,90]
99	-3.42311	-3.52137	-3.32485	(30,90]
100	-3.43755	-3.53571	-3.3394	(30,90]
101	-3.45333	-3.5514	-3.35526	(30,90]
102	-3.47024	-3.56825	-3.37223	(30,90]
103	-3.48808	-3.58606	-3.3901	(30,90]
104	-3.50665	-3.60465	-3.40865	(30,90]
105	-3.52574	-3.6238	-3.42768	(30,90]
106	-3.54516	-3.64333	-3.44698	(30,90]
107	-3.56469	-3.66304	-3.46635	(30,90]
108	-3.58415	-3.68271	-3.48558	(30,90]
109	-3.60332	-3.70216	-3.50448	(30,90]
110	-3.62201	-3.72118	-3.52284	(30,90]
111	-3.64001	-3.73956	-3.54045	(30,90]
112	-3.65711	-3.7571	-3.55713	(30,90]
113	-3.67313	-3.77358	-3.57268	(30,90]
114	-3.68785	-3.7888	-3.5869	(30,90]
115	-3.70107	-3.80255	-3.59959	(30,90]
116	-3.71259	-3.81462	-3.61057	(30,90]
117	-3.72222	-3.8248	-3.61963	(30,90]
118	-3.72973	-3.83287	-3.6266	(30,90]
119	-3.73495	-3.83861	-3.63128	(30,90]
120	-3.73765	-3.84182	-3.63347	(30,90]
121	-3.73764	-3.84228	-3.633	(30,90]
122	-3.73472	-3.83977	-3.62966	(30,90]
123	-3.72868	-3.83408	-3.62328	(30,90]
124	-3.71933	-3.82499	-3.61366	(30,90]
125	-3.70645	-3.81228	-3.60062	(30,90]
126	-3.68986	-3.79575	-3.58396	(30,90]
127	-3.66933	-3.77516	-3.56351	(30,90]
128	-3.64469	-3.75031	-3.53906	(30,90]
129	-3.61571	-3.72098	-3.51044	(30,90]
130	-3.5822	-3.68696	-3.47745	(30,90]
131	-3.54396	-3.64801	-3.4399	(30,90]
132	-3.50085	-3.60401	-3.39768	(30,90]
133	-3.453	-3.55508	-3.35092	(30,90]
134	-3.40061	-3.50143	-3.29979	(30,90]
135	-3.34388	-3.44326	-3.2445	(30,90]
136	-3.283	-3.38077	-3.18523	(30,90]
137	-3.21818	-3.31418	-3.12218	(30,90]
138	-3.14961	-3.24368	-3.05553	(30,90]
139	-3.07748	-3.16948	-2.98548	(30,90]
140	-3.00201	-3.0918	-2.91222	(30,90]
141	-2.92338	-3.01083	-2.83592	(30,90]
142	-2.84179	-2.92678	-2.7568	(30,90]
143	-2.75744	-2.83986	-2.67502	(30,90]
144	-2.67053	-2.75027	-2.59078	(30,90]
145	-2.58125	-2.65823	-2.50427	(30,90]
146	-2.48981	-2.56394	-2.41568	(30,90]
147	-2.3964	-2.4676	-2.3252	(30,90]
148	-2.30122	-2.36943	-2.233	(30,90]
149	-2.20446	-2.26963	-2.13929	(30,90]
150	-2.10633	-2.16841	-2.04426	(30,90]
151	-2.00703	-2.06598	-1.94808	(30,90]
152	-1.90674	-1.96254	-1.85095	(30,90]
153	-1.80568	-1.8583	-1.75305	(30,90]
154	-1.70402	-1.75347	-1.65458	(30,90]
155	-1.60199	-1.64826	-1.55572	(30,90]
156	-1.49976	-1.54286	-1.45666	(30,90]
157	-1.39755	-1.4375	-1.35759	(30,90]
158	-1.29554	-1.33237	-1.25871	(30,90]
159	-1.19394	-1.22769	-1.16019	(30,90]
160	-1.09294	-1.12365	-1.06223	(30,90]
161	-0.992739	-1.02047	-0.965013	(30,90]
162	-0.89354	-0.918341	-0.868739	(30,90]
163	-0.795537	-0.81748	-0.773594	(30,90]
164	-0.698929	-0.718087	-0.67977	(30,90]
165	-0.603912	-0.620366	-0.587459	(30,90]
166	-0.510686	-0.524519	-0.496853	(30,90]
167	-0.419448	-0.430749	-0.408148	(30,90]
168	-0.330396	-0.339255	-0.321537	(30,90]
169	-0.243727	-0.250237	-0.237217	(30,90]
170	-0.159639	-0.163891	-0.155388	(30,90]
171	-0.0783312	-0.0804147	-0.0762478	(30,90]
172	0	0	0	(30,90]
173	0.0751564	0.0731507	0.077162	(30,90]
174	0.14694	0.142997	0.150884	(30,90]
175	0.215153	0.209327	0.22098	(30,90]
176	0.279598	0.271927	0.287269	(30,90]
177	0.340123	0.330625	0.349622	(30,90]
178	0.396763	0.385432	0.408094	(30,90]
179	0.449598	0.436406	0.46279	(30,90]
180	0.498709	0.483609	0.513809	(30,90]
181	0.544176	0.527106	0.561246	(30,90]
182	0.586081	0.566965	0.605196	(30,90]
183	0.624503	0.603259	0.645747	(30,90]
184	0.659524	0.636062	0.682987	(30,90]
185	0.691225	0.665451	0.716998	(30,90]
186	0.719685	0.691507	0.747863	(30,90]
187	0.744986	0.714312	0.775659	(30,90]
188	0.767208	0.733951	0.800465	(30,90]
189	0.786432	0.750508	0.822356	(30,90]
190	0.802739	0.764071	0.841407	(30,90]
191	0.816209	0.774727	0.85769	(30,90]
192	0.826923	0.782565	0.87128	(30,90]
193	0.834961	0.787675	0.882247	(30,90]
194	0.840405	0.790146	0.890664	(30,90]
195	0.843335	0.790068	0.896602	(30,90]
196	0.843831	0.787533	0.90013	(30,90]
197	0.841975	0.78263	0.901321	(30,90]
198	0.837847	0.775452	0.900243	(30,90]
199	0.831528	0.766088	0.896967	(30,90]
200	0.823098	0.754631	0.891564	(30,90]
201	0.812638	0.741173	0.884103	(30,90]
202	0.800228	0.725803	0.874654	(30,90]
203	0.78595	0.708614	0.863287	(30,90]
204	0.769885	0.689697	0.850072	(30,90]
205	0.752111	0.669144	0.835079	(30,90]
206	0.732712	0.647045	0.818378	(30,90]
207	0.711766	0.623492	0.80004	(30,90]
208	0.689355	0.598577	0.780133	(30,90]
209	0.665559	0.572389	0.758729	(30,90]
210	0.64046	0.545021	0.735899	(30,90]
211	0.614137	0.516563	0.711712	(30,90]
212	0.586672	0.487104	0.68624	(30,90]
213	0.558145	0.456737	0.659553	(30,90]
214	0.528637	0.42555	0.631723	(30,90]
215	0.498228	0.393633	0.602822	(30,90]
216	0.466999	0.361076	0.572922	(30,90]
217	0.435031	0.327967	0.542095	(30,90]
218	0.40239	0.294378	0.510402	(30,90]
219	0.369082	0.260306	0.477858	(30,90]
220	0.335099	0.225734	0.444465	(30,90]
221	0.300434	0.190641	0.410227	(30,90]
222	0.265078	0.155008	0.375147	(30,90]
223	0.229022	0.118816	0.339228	(30,90]
224	0.19226	0.0820459	0.302474	(30,90]
225	0.154782	0.0446772	0.264887	(30,90]
226	0.116581	0.00669041	0.226471	(30,90]
227	0.0776484	-0.0319341	0.187231	(30,90]
228	0.0379762	-0.0712159	0.147168	(30,90]
229	-0.00244357	-0.111175	0.106287	(30,90]
230	-0.0436191	-0.15183	0.0645915	(30,90]
231	-0.0855586	-0.193201	0.0220834	(30,90]
232	-0.12827	-0.235306	-0.0212338	(30,90]
233	-0.171761	-0.278165	-0.0653577	(30,90]
234	-0.216041	-0.321796	-0.110286	(30,90]
235	-0.261117	-0.366218	-0.156017	(30,90]
236	-0.306997	-0.411447	-0.202548	(30,90]
237	-0.35369	-0.4575	-0.249881	(30,90]
238	-0.401204	-0.504394	-0.298014	(30,90]
239	-0.449546	-0.552145	-0.346947	(30,90]
240	-0.498725	-0.600766	-0.396684	(30,90]
241	-0.548749	-0.650273	-0.447225	(30,90]
242	-0.599626	-0.700677	-0.498575	(30,90]
243	-0.651364	-0.751991	-0.550737	(30,90]
244	-0.703971	-0.804225	-0.603717	(30,90]
245	-0.757456	-0.857389	-0.657522	(30,90]
246	-0.811826	-0.911492	-0.712159	(30,90]
247	-0.867089	-0.966541	-0.767638	(30,90]
248	-0.923255	-1.02254	-0.823967	(30,90]
249	-0.98033	-1.0795	-0.881158	(30,90]
250	-1.03832	-1.13742	-0.939223	(30,90]
251	-1.09724	-1.19631	-0.998174	(30,90]
252	-1.15709	-1.25616	-1.05803	(30,90]
253	-1.21789	-1.31699	-1.11879	(30,90]
254	-1.27963	-1.37878	-1.18049	(30,90]
255	-1.34234	-1.44155	-1.24313	(30,90]
256	-1.40601	-1.50529	-1.30673	(30,90]
257	-1.47065	-1.57	-1.3713	(30,90]
258	-1.53628	-1.63569	-1.43687	(30,90]
259	-1.6029	-1.70235	-1.50345	(30,90]
260	-1.67052	-1.76998	-1.57105	(30,90]
261	-1.73914	-1.83859	-1.63969	(30,90]
262	-1.80878	-1.90817	-1.70939	(30,90]
263	-1.87944	-1.97872	-1.78016	(30,90]
264	-1.95111	-2.05024	-1.85199	(30,90]
265	-2.02369	-2.12261	-1.92477	(30,90]
266	-2.09705	-2.19571	-1.99839	(30,90]
267	-2.17107	-2.26942	-2.07272	(30,90]
268	-2.24562	-2.34362	-2.14762	(30,90]
269	-2.32058	-2.41818	-2.22298	(30,90]
270	-2.39583	-2.493	-2.29865	(30,90]
271	-2.47123	-2.56794	-2.37452	(30,90]
272	-2.54667	-2.64289	-2.45044	(30,90]
273	-2.62202	-2.71773	-2.5263	(30,90]
274	-2.69715	-2.79235	-2.60195	(30,90]
275	-2.77195	-2.86663	-2.67726	(30,90]
276	-2.84628	-2.94044	-2.75211	(30,90]
277	-2.92002	-3.01368	-2.82636	(30,90]
278	-2.99306	-3.08623	-2.89988	(30,90]
279	-3.06525	-3.15796	-2.97254	(30,90]
280	-3.13648	-3.22877	-3.0442	(30,90]
281	-3.20663	-3.29853	-3.11473	(30,90]
282	-3.27557	-3.36713	-3.18401	(30,90]
283	-3.34317	-3.43445	-3.2519	(30,90]
284	-3.40931	-3.50036	-3.31827	(30,90]
285	-3.47387	-3.56476	-3.38298	(30,90]
286	-3.53672	-3.62752	-3.44593	(30,90]
287	-3.59774	-3.68851	-3.50696	(30,90]
288	-3.6568	-3.74763	-3.56596	(30,90]
289	-3.71377	-3.80473	-3.62281	(30,90]
290	-3.76854	-3.85971	-3.67737	(30,90]
291	-3.82098	-3.91243	-3.72952	(30,90]
292	-3.87096	-3.96277	-3.77914	(30,90]
293	-3.91836	-4.01061	-3.82611	(30,90]
294	-3.96305	-4.05581	-3.8703	(30,90]
295	-4.00492	-4.09824	-3.9116	(30,90]
296	-4.04383	-4.13778	-3.94988	(30,90]
297	-4.07966	-4.1743	-3.98502	(30,90]
298	-4.11229	-4.20766	-4.01692	(30,90]
299	-4.14159	-4.23773	-4.04545	(30,90]
300	-4.16744	-4.26439	-4.07049	(30,90]
301	-4.18971	-4.2875	-4.09192	(30,90]
302	-4.20828	-4.30692	-4.10964	(30,90]
303	-4.22302	-4.32253	-4.12352	(30,90]
304	-4.23382	-4.33419	-4.13344	(30,90]
305	-4.24053	-4.34176	-4.1393	(30,90]
306	-4.24305	-4.34513	-4.14097	(30,90]
307	-4.24124	-4.34414	-4.13835	(30,90]
308	-4.23499	-4.33867	-4.1313	(30,90]
309	-4.22416	-4.32859	-4.11972	(30,90]
310	-4.20863	-4.31377	-4.10349	(30,90]
311	-4.18828	-4.29407	-4.0825	(30,90]
312	-4.16299	-4.26935	-4.05662	(30,90]
313	-4.13262	-4.2395	-4.02573	(30,90]
314	-4.09705	-4.20437	-3.98973	(30,90]
315	-4.05617	-4.16384	-3.94849	(30,90]
316	-4.00984	-4.11778	-3.90189	(30,90]
317	-3.95797	-4.0661	-3.84985	(30,90]
318	-3.90065	-4.00887	-3.79244	(30,90]
319	-3.83799	-3.94621	-3.72977	(30,90]
320	-3.77009	-3.87822	-3.66195	(30,90]
321	-3.69706	-3.80504	-3.58908	(30,90]
322	-3.61902	-3.72677	-3.51126	(30,90]
323	-3.53608	-3.64354	-3.42862	(30,90]
324	-3.44835	-3.55545	-3.34124	(30,90]
325	-3.35594	-3.46264	-3.24924	(30,90]
326	-3.25896	-3.36521	-3.15271	(30,90]
327	-3.15753	-3.26329	-3.05176	(30,90]
328	-3.05175	-3.157	-2.9465	(30,90]
329	-2.94174	-3.04645	-2.83702	(30,90]
330	-2.8276	-2.93178	-2.72343	(30,90]
331	-2.70946	-2.8131	-2.60582	(30,90]
332	-2.58742	-2.69054	-2.4843	(30,90]
333	-2.46159	-2.56421	-2.35897	(30,90]
334	-2.33209	-2.43424	-2.22993	(30,90]
335	-2.19902	-2.30075	-2.09728	(30,90]
336	-2.06249	-2.16387	-1.96111	(30,90]
337	-1.92263	-2.02372	-1.82153	(30,90]
338	-1.77953	-1.88043	-1.67863	(30,90]
339	-1.63332	-1.73411	-1.53252	(30,90]
340	-1.48409	-1.58489	-1.3833	(30,90]
341	-1.33197	-1.43289	-1.23106	(30,90]
342	-1.17707	-1.27823	-1.07591	(30,90]
343	-1.01949	-1.12104	-0.917943	(30,90]
344	-0.859353	-0.961436	-0.75727	(30,90]
345	-0.696763	-0.799533	-0.593993	(30,90]
346	-0.531833	-0.63545	-0.428216	(30,90]
347	-0.364675	-0.469305	-0.260046	(30,90]
348	-0.195401	-0.301211	-0.0895912	(30,90]
349	-0.0241218	-0.131283	0.0830397	(30,90]
350	0.149051	0.0403666	0.257736	(30,90]
351	0.324007	0.213628	0.434386	(30,90]
352	0.500633	0.38839	0.612877	(30,90]
353	0.678819	0.564545	0.793094	(30,90]
354	0.858453	0.741985	0.974922	(30,90]
355	1.03942	0.920603	1.15825	(30,90]
356	1.22162	1.10029	1.34295	(30,90]
357	1.40493	1.28095	1.52891	(30,90]
358	1.58924	1.46247	1.71601	(30,90]
359	1.77445	1.64475	1.90414	(30,90]
360	1.96043	1.82768	2.09318	(30,90]
361	2.14708	2.01117	2.283	(30,90]
362	2.33429	2.1951	2.47349	(30,90]
363	2.52195	2.37937	2.66453	(30,90]
364	2.70994	2.56388	2.85599	(30,90]
365	2.89815	2.74853	3.04777	(30,90]
0	7.50322	6.33911	8.66733	(-91,-30]
1	7.20554	6.07076	8.34032	(-91,-30]
2	6.90788	5.80187	8.0139	(-91,-30]
3	6.61038	5.5325	7.68825	(-91,-30]
4	6.31317	5.26275	7.36358	(-91,-30]
5	6.0164	4.99269	7.04012	(-91,-30]
6	5.72024	4.72242	6.71806	(-91,-30]
7	5.42482	4.45201	6.39763	(-91,-30]
8	5.13029	4.18154	6.07905	(-91,-30]
9	4.83681	3.91111	5.76252	(-91,-30]
10	4.54452	3.64079	5.44825	(-91,-30]
11	4.25357	3.37068	5.13647	(-91,-30]
12	3.96412	3.10087	4.82737	(-91,-30]
13	3.6763	2.83145	4.52115	(-91,-30]
14	3.39027	2.56254	4.218	(-91,-30]
15	3.10618	2.29423	3.91813	(-91,-30]
16	2.82418	2.02666	3.6217	(-91,-30]
17	2.54441	1.75994	3.32889	(-91,-30]
18	2.26703	1.49421	3.03985	(-91,-30]
19	1.99218	1.22963	2.75474	(-91,-30]
20	1.72002	0.96635	2.47368	(-91,-30]
21	1.45068	0.704554	2.19682	(-91,-30]
22	1.18433	0.444424	1.92424	(-91,-30]
23	0.921114	0.18616	1.65607	(-91,-30]
24	0.661174	-0.0700293	1.39238	(-91,-30]
25	0.404662	-0.323924	1.13325	(-91,-30]
26	0.151728	-0.575294	0.878751	(-91,-30]
27	-0.0974785	-0.823903	0.628946	(-91,-30]
28	-0.342809	-1.06951	0.383889	(-91,-30]
29	-0.584115	-1.31186	0.143629	(-91,-30]
30	-0.821247	-1.55071	-0.0917847	(-91,-30]
31	-1.05406	-1.7858	-0.322308	(-91,-30]
32	-1.28239	-2.01689	-0.547896	(-91,-30]
33	-1.50611	-2.24371	-0.768501	(-91,-30]
34	-1.72505	-2.46603	-0.984077	(-91,-30]
35	-1.93908	-2.68358	-1.19457	(-91,-30]
36	-2.14803	-2.89614	-1.39993	(-91,-30]
37	-2.35177	-3.10345	-1.6001	(-91,-30]
38	-2.55015	-3.30528	-1.79501	(-91,-30]
39	-2.743	-3.5014	-1.98461	(-91,-30]
40	-2.93019	-3.69159	-2.1688	(-91,-30]
41	-3.11157	-3.87562	-2.34753	(-91,-30]
42	-3.28699	-4.05328	-2.5207	(-91,-30]
43	-3.45629	-4.22435	-2.68823	(-91,-30]
44	-3.61933	-4.38865	-2.85002	(-91,-30]
45	-3.77596	-4.54596	-3.00597	(-91,-30]
46	-3.92604	-4.69609	-3.15598	(-91,-30]
47	-4.0694	-4.83887	-3.29993	(-91,-30]
48	-4.20591	-4.97411	-3.43771	(-91,-30]
49	-4.33541	-5.10164	-3.56918	(-91,-30]
50	-4.45775	-5.22129	-3.69421	(-91,-30]
51	-4.57285	-5.33299	-3.81271	(-91,-30]
52	-4.68085	-5.43694	-3.92477	(-91,-30]
53	-4.78197	-5.53341	-4.03053	(-91,-30]
54	-4.87641	-5.62269	-4.13013	(-91,-30]
55	-4.96438	-5.70508	-4.22368	(-91,-30]
56	-5.04609	-5.78086	-4.31133	(-91,-30]
57	-5.12175	-5.85033	-4.39318	(-91,-30]
58	-5.19157	-5.91378	-4.46936	(-91,-30]
59	-5.25576	-5.97152	-4.53999	(-91,-30]
60	-5.31452	-6.02384	-4.6052	(-91,-30]
61	-5.36807	-6.07104	-4.66509	(-91,-30]
62	-5.41661	-6.11342	-4.7198	(-91,-30]
63	-5.46036	-6.15127	-4.76945	(-91,-30]
64	-5.49951	-6.18487	-4.81416	(-91,-30]
65	-5.53429	-6.21451	-4.85408	(-91,-30]
66	-5.5649	-6.24046	-4.88935	(-91,-30]
67	-5.59155	-6.263	-4.92011	(-91,-30]
68	-5.61445	-6.28238	-4.94652	(-91,-30]
69	-5.6338	-6.29885	-4.96876	(-91,-30]
70	-5.64983	-6.31266	-4.98699	(-91,-30]
71	-5.66272	-6.32403	-5.00142	(-91,-30]
72	-5.6727	-6.33317	-5.01224	(-91,-30]
73	-5.67998	-6.34029	-5.01966	(-91,-30]
74	-5.68476	-6.34559	-5.02392	(-91,-30]
75	-5.68724	-6.34924	-5.02525	(-91,-30]
76	-5.68765	-6.35142	-5.02389	(-91,-30]
77	-5.68619	-6.35228	-5.0201	(-91,-30]
78	-5.68307	-6.35198	-5.01416	(-91,-30]
79	-5.67849	-6.35066	-5.00632	(-91,-30]
80	-5.67267	-6.34846	-4.99688	(-91,-30]
81	-5.66582	-6.34552	-4.98612	(-91,-30]
82	-5.65814	-6.34196	-4.97431	(-91,-30]
83	-5.64984	-6.33793	-4.96176	(-91,-30]
84	-5.64114	-6.33353	-4.94874	(-91,-30]
85	-5.63223	-6.32891	-4.93556	(-91,-30]
86	-5.62334	-6.3242	-4.92249	(-91,-30]
87	-5.61467	-6.31952	-4.90981	(-91,-30]
88	-5.60642	-6.31503	-4.89782	(-91,-30]
89	-5.59882	-6.31086	-4.88678	(-91,-30]
90	-5.59206	-6.30716	-4.87695	(-91,-30]
91	-5.58635	-6.3041	-4.8686	(-91,-30]
92	-5.58191	-6.30184	-4.86198	(-91,-30]
93	-5.57894	-6.30057	-4.85732	(-91,-30]
94	-5.57759	-6.30041	-4.85478	(-91,-30]
95	-5.57773	-6.30128	-4.85418	(-91,-30]
96	-5.57916	-6.30303	-4.85529	(-91,-30]
97	-5.5817	-6.30554	-4.85785	(-91,-30]
98	-5.58514	-6.30867	-4.8616	(-91,-30]
99	-5.58929	-6.3123	-4.86628	(-91,-30]
100	-5.59397	-6.31632	-4.87161	(-91,-30]
101	-5.59897	-6.3206	-4.87734	(-91,-30]
102	-5.6041	-6.32502	-4.88319	(-91,-30]
103	-5.60918	-6.32946	-4.8889	(-91,-30]
104	-5.614	-6.33378	-4.89421	(-91,-30]
105	-5.61837	-6.33787	-4.89887	(-91,-30]
106	-5.6221	-6.34157	-4.90263	(-91,-30]
107	-5.625	-6.34474	-4.90525	(-91,-30]
108	-5.62686	-6.34724	-4.90649	(-91,-30]
109	-5.6275	-6.34888	-4.90613	(-91,-30]
110	-5.62673	-6.34951	-4.90396	(-91,-30]
111	-5.62435	-6.34892	-4.89977	(-91,-30]
112	-5.62016	-6.34694	-4.89338	(-91,-30]
113	-5.61398	-6.34334	-4.88461	(-91,-30]
114	-5.6056	-6.33791	-4.87329	(-91,-30]
115	-5.59484	-6.33042	-4.85925	(-91,-30]
116	-5.5815	-6.32064	-4.84236	(-91,-30]
117	-5.56539	-6.3083	-4.82248	(-91,-30]
118	-5.54631	-6.29315	-4.79947	(-91,-30]
119	-5.52407	-6.27493	-4.77322	(-91,-30]
120	-5.49848	-6.25335	-4.74361	(-91,-30]
121	-5.46934	-6.22814	-4.71054	(-91,-30]
122	-5.43646	-6.19901	-4.67392	(-91,-30]
123	-5.39965	-6.16568	-4.63363	(-91,-30]
124	-5.35871	-6.12783	-4.58959	(-91,-30]
125	-5.31345	-6.08518	-4.54171	(-91,-30]
126	-5.26367	-6.03743	-4.48991	(-91,-30]
127	-5.20918	-5.98427	-4.4341	(-91,-30]
128	-5.14979	-5.9254	-4.37419	(-91,-30]
129	-5.08531	-5.86051	-4.31011	(-91,-30]
130	-5.01553	-5.7893	-4.24177	(-91,-30]
131	-4.94027	-5.71146	-4.16909	(-91,-30]
132	-4.85934	-5.62669	-4.09198	(-91,-30]
133	-4.77253	-5.53469	-4.01037	(-91,-30]
134	-4.67965	-5.43514	-3.92416	(-91,-30]
135	-4.58062	-5.32788	-3.83335	(-91,-30]
136	-4.4757	-5.21321	-3.7382	(-91,-30]
137	-4.36529	-5.09158	-3.63901	(-91,-30]
138	-4.24977	-4.96342	-3.53612	(-91,-30]
139	-4.12951	-4.8292	-3.42983	(-91,-30]
140	-4.0049	-4.68935	-3.32045	(-91,-30]
141	-3.87632	-4.54434	-3.2083	(-91,-30]
142	-3.74414	-4.39462	-3.09367	(-91,-30]
143	-3.60876	-4.24065	-2.97687	(-91,-30]
144	-3.47055	-4.08289	-2.85821	(-91,-30]
145	-3.32989	-3.92181	-2.73798	(-91,-30]
146	-3.18717	-3.75787	-2.61647	(-91,-30]
147	-3.04276	-3.59153	-2.494	(-91,-30]
148	-2.89705	-3.42325	-2.37085	(-91,-30]
149	-2.75042	-3.25351	-2.24732	(-91,-30]
150	-2.60324	-3.08277	-2.12372	(-91,-30]
151	-2.45591	-2.91149	-2.00033	(-91,-30]
152	-2.3088	-2.74014	-1.87746	(-91,-30]
153	-2.16229	-2.56918	-1.75539	(-91,-30]
154	-2.01676	-2.39909	-1.63443	(-91,-30]
155	-1.8726	-2.23031	-1.51488	(-91,-30]
156	-1.73018	-2.06333	-1.39704	(-91,-30]
157	-1.58989	-1.89858	-1.2812	(-91,-30]
158	-1.45211	-1.73655	-1.16767	(-91,-30]
159	-1.31722	-1.57768	-1.05676	(-91,-30]
160	-1.1856	-1.42243	-0.948772	(-91,-30]
161	-1.05763	-1.27125	-0.844014	(-91,-30]
162	-0.933695	-1.12459	-0.742803	(-91,-30]
163	-0.814173	-0.982887	-0.645459	(-91,-30]
164	-0.699446	-0.846587	-0.552306	(-91,-30]
165	-0.589896	-0.716116	-0.463675	(-91,-30]
166	-0.485903	-0.591898	-0.379908	(-91,-30]
167	-0.387849	-0.474344	-0.301354	(-91,-30]
168	-0.296115	-0.363855	-0.228374	(-91,-30]
169	-0.211081	-0.260817	-0.161346	(-91,-30]
170	-0.133131	-0.165599	-0.100662	(-91,-30]
171	-0.062643	-0.0785511	-0.0467349	(-91,-30]
172	0	0	0	(-91,-30]
173	0.0544173	0.0390811	0.0697535	(-91,-30]
174	0.100228	0.070018	0.130437	(-91,-30]
175	0.13705	0.0922892	0.181811	(-91,-30]
176	0.164503	0.105341	0.223666	(-91,-30]
177	0.18235	0.10873	0.255969	(-91,-30]
178	0.190926	0.102576	0.279276	(-91,-30]
179	0.190714	0.0871729	0.294254	(-91,-30]
180	0.182192	0.0628496	0.301535	(-91,-30]
181	0.165843	0.0299753	0.301711	(-91,-30]
182	0.142146	-0.0110454	0.295338	(-91,-30]
183	0.111583	-0.0597744	0.28294	(-91,-30]
184	0.0746328	-0.115745	0.26501	(-91,-30]
185	0.0317772	-0.178465	0.24202	(-91,-30]
186	-0.0165036	-0.247424	0.214417	(-91,-30]
187	-0.0697289	-0.322092	0.182634	(-91,-30]
188	-0.127418	-0.401927	0.147091	(-91,-30]
189	-0.189091	-0.486377	0.108195	(-91,-30]
190	-0.254266	-0.574881	0.0663482	(-91,-30]
191	-0.322464	-0.666871	0.0219426	(-91,-30]
192	-0.393203	-0.761774	-0.0246329	(-91,-30]
193	-0.466004	-0.859014	-0.0729936	(-91,-30]
194	-0.540385	-0.958011	-0.122758	(-91,-30]
195	-0.615865	-1.05818	-0.173547	(-91,-30]
196	-0.691965	-1.15895	-0.224982	(-91,-30]
197	-0.768204	-1.25972	-0.276687	(-91,-30]
198	-0.844101	-1.35992	-0.328285	(-91,-30]
199	-0.919175	-1.45895	-0.379402	(-91,-30]
200	-0.992947	-1.55623	-0.429662	(-91,-30]
201	-1.06493	-1.65118	-0.47869	(-91,-30]
202	-1.13466	-1.74321	-0.526108	(-91,-30]
203	-1.20164	-1.83173	-0.571541	(-91,-30]
204	-1.26539	-1.91617	-0.614611	(-91,-30]
205	-1.32544	-1.99594	-0.654939	(-91,-30]
206	-1.3813	-2.07045	-0.692145	(-91,-30]
207	-1.43249	-2.13914	-0.725848	(-91,-30]
208	-1.47854	-2.20142	-0.755664	(-91,-30]
209	-1.51896	-2.25671	-0.781206	(-91,-30]
210	-1.55327	-2.30445	-0.802085	(-91,-30]
211	-1.58099	-2.34407	-0.817909	(-91,-30]
212	-1.60164	-2.37499	-0.82828	(-91,-30]
213	-1.61474	-2.39667	-0.832799	(-91,-30]
214	-1.61994	-2.40872	-0.831163	(-91,-30]
215	-1.61745	-2.41141	-0.823486	(-91,-30]
216	-1.60759	-2.40519	-0.809988	(-91,-30]
217	-1.5907	-2.39052	-0.790884	(-91,-30]
218	-1.56712	-2.36786	-0.76639	(-91,-30]
219	-1.53718	-2.33765	-0.736719	(-91,-30]
220	-1.50121	-2.30034	-0.702085	(-91,-30]
221	-1.45955	-2.25641	-0.662699	(-91,-30]
222	-1.41253	-2.2063	-0.618774	(-91,-30]
223	-1.36049	-2.15046	-0.570522	(-91,-30]
224	-1.30376	-2.08935	-0.518158	(-91,-30]
225	-1.24266	-2.02343	-0.461895	(-91,-30]
226	-1.17755	-1.95315	-0.401952	(-91,-30]
227	-1.10875	-1.87895	-0.338549	(-91,-30]
228	-1.03659	-1.80127	-0.27191	(-91,-30]
229	-0.961415	-1.72057	-0.202265	(-91,-30]
230	-0.883552	-1.63726	-0.129848	(-91,-30]
231	-0.803336	-1.55177	-0.0549014	(-91,-30]
232	-0.721103	-1.46453	0.0223233	(-91,-30]
233	-0.637186	-1.37594	0.101566	(-91,-30]
234	-0.551918	-1.28639	0.182558	(-91,-30]
235	-0.465635	-1.19629	0.265016	(-91,-30]
236	-0.37867	-1.10599	0.348646	(-91,-30]
237	-0.291357	-1.01585	0.433142	(-91,-30]
238	-0.20403	-0.926243	0.518184	(-91,-30]
239	-0.117023	-0.837484	0.603438	(-91,-30]
240	-0.0306708	-0.749899	0.688558	(-91,-30]
241	0.054693	-0.663799	0.773185	(-91,-30]
242	0.138734	-0.579479	0.856947	(-91,-30]
243	0.221119	-0.497225	0.939463	(-91,-30]
244	0.301513	-0.417314	1.02034	(-91,-30]
245	0.379583	-0.340014	1.09918	(-91,-30]
246	0.454994	-0.265586	1.17557	(-91,-30]
247	0.527412	-0.194286	1.24911	(-91,-30]
248	0.596503	-0.126365	1.31937	(-91,-30]
249	0.661934	-0.062075	1.38594	(-91,-30]
250	0.723369	-0.00166633	1.4484	(-91,-30]
251	0.780549	0.0546763	1.50642	(-91,-30]
252	0.833503	0.107034	1.55997	(-91,-30]
253	0.882335	0.155546	1.60912	(-91,-30]
254	0.927149	0.200339	1.65396	(-91,-30]
255	0.968049	0.241531	1.69457	(-91,-30]
256	1.00514	0.279233	1.73104	(-91,-30]
257	1.03852	0.313547	1.76349	(-91,-30]
258	1.0683	0.344567	1.79202	(-91,-30]
259	1.09457	0.372382	1.81676	(-91,-30]
260	1.11745	0.397077	1.83783	(-91,-30]
261	1.13704	0.41873	1.85535	(-91,-30]
262	1.15344	0.437415	1.86946	(-91,-30]
263	1.16675	0.453203	1.8803	(-91,-30]
264	1.17708	0.466161	1.888	(-91,-30]
265	1.18453	0.476353	1.89271	(-91,-30]
266	1.18921	0.483844	1.89457	(-91,-30]
267	1.19121	0.488692	1.89373	(-91,-30]
268	1.19065	0.490957	1.89034	(-91,-30]
269	1.18762	0.490699	1.88454	(-91,-30]
270	1.18223	0.487976	1.87649	(-91,-30]
271	1.17459	0.482846	1.86633	(-91,-30]
272	1.16479	0.475369	1.8542	(-91,-30]
273	1.15294	0.465608	1.84027	(-91,-30]
274	1.13914	0.453623	1.82466	(-91,-30]
275	1.12351	0.439482	1.80753	(-91,-30]
276	1.10613	0.423253	1.789	(-91,-30]
277	1.08712	0.405008	1.76922	(-91,-30]
278	1.06657	0.384823	1.74832	(-91,-30]
279	1.0446	0.36278	1.72642	(-91,-30]
280	1.0213	0.338962	1.70364	(-91,-30]
281	0.996783	0.313462	1.6801	(-91,-30]
282	0.971147	0.286375	1.65592	(-91,-30]
283	0.944496	0.257802	1.63119	(-91,-30]
284	0.916936	0.22785	1.60602	(-91,-30]
285	0.888569	0.196631	1.58051	(-91,-30]
286	0.859498	0.164263	1.55473	(-91,-30]
287	0.829829	0.130869	1.52879	(-91,-30]
288	0.799663	0.0965753	1.50275	(-91,-30]
289	0.769104	0.0615149	1.47669	(-91,-30]
290	0.738257	0.0258239	1.45069	(-91,-30]
291	0.707225	-0.010358	1.42481	(-91,-30]
292	0.676111	-0.0468875	1.39911	(-91,-30]
293	0.645019	-0.0836186	1.37366	(-91,-30]
294	0.614053	-0.120403	1.34851	(-91,-30]
295	0.583316	-0.15709	1.32372	(-91,-30]
296	0.552912	-0.193528	1.29935	(-91,-30]
297	0.522944	-0.229563	1.27545	(-91,-30]
298	0.493516	-0.265043	1.25208	(-91,-30]
299	0.464732	-0.299813	1.22928	(-91,-30]
300	0.436695	-0.333718	1.20711	(-91,-30]
301	0.409508	-0.366606	1.18562	(-91,-30]
302	0.383276	-0.398323	1.16488	(-91,-30]
303	0.358102	-0.428716	1.14492	(-91,-30]
304	0.33409	-0.457635	1.12581	(-91,-30]
305	0.311342	-0.48493	1.10761	(-91,-30]
306	0.289964	-0.510453	1.09038	(-91,-30]
307	0.270058	-0.534058	1.07417	(-91,-30]
308	0.251727	-0.555602	1.05906	(-91,-30]
309	0.235076	-0.574942	1.0451	(-91,-30]
310	0.220186	-0.591971	1.03234	(-91,-30]
311	0.207048	-0.606698	1.02079	(-91,-30]
312	0.19563	-0.619167	1.01043	(-91,-30]
313	0.185902	-0.629424	1.00123	(-91,-30]
314	0.177831	-0.637521	0.993183	(-91,-30]
315	0.171387	-0.643509	0.986284	(-91,-30]
316	0.166539	-0.647448	0.980526	(-91,-30]
317	0.163255	-0.649396	0.975905	(-91,-30]
318	0.161503	-0.649417	0.972424	(-91,-30]
319	0.161253	-0.647576	0.970083	(-91,-30]
320	0.162474	-0.643943	0.968891	(-91,-30]
321	0.165133	-0.638589	0.968855	(-91,-30]
322	0.169201	-0.631587	0.969988	(-91,-30]
323	0.174644	-0.623015	0.972304	(-91,-30]
324	0.181433	-0.612952	0.975818	(-91,-30]
325	0.189536	-0.60148	0.980552	(-91,-30]
326	0.198921	-0.588683	0.986526	(-91,-30]
327	0.209558	-0.574648	0.993764	(-91,-30]
328	0.221414	-0.559463	1.00229	(-91,-30]
329	0.23446	-0.543219	1.01214	(-91,-30]
330	0.248663	-0.526008	1.02333	(-91,-30]
331	0.263992	-0.507923	1.03591	(-91,-30]
332	0.280416	-0.489058	1.04989	(-91,-30]
333	0.297903	-0.469508	1.06532	(-91,-30]
334	0.316423	-0.449369	1.08222	(-91,-30]
335	0.335944	-0.428735	1.10062	(-91,-30]
336	0.356435	-0.407699	1.12057	(-91,-30]
337	0.377864	-0.386353	1.14208	(-91,-30]
338	0.4002	-0.364786	1.16519	(-91,-30]
339	0.423413	-0.343085	1.18991	(-91,-30]
340	0.44747	-0.321333	1.21627	(-91,-30]
341	0.47234	-0.299609	1.24429	(-91,-30]
342	0.497992	-0.277985	1.27397	(-91,-30]
343	0.524396	-0.256531	1.30532	(-91,-30]
344	0.551518	-0.235308	1.33835	(-91,-30]
345	0.579329	-0.214375	1.37303	(-91,-30]
346	0.607797	-0.193779	1.40937	(-91,-30]
347	0.636891	-0.173567	1.44735	(-91,-30]
348	0.666578	-0.153774	1.48693	(-91,-30]
349	0.696829	-0.134432	1.52809	(-91,-30]
350	0.727612	-0.115566	1.57079	(-91,-30]
351	0.758896	-0.0971977	1.61499	(-91,-30]
352	0.790648	-0.07934	1.66064	(-91,-30]
353	0.822839	-0.0620037	1.70768	(-91,-30]
354	0.855436	-0.0451946	1.75607	(-91,-30]
355	0.888408	-0.0289152	1.80573	(-91,-30]
356	0.921725	-0.0131647	1.85661	(-91,-30]
357	0.955355	0.0020599	1.90865	(-91,-30]
358	0.989266	0.016764	1.96177	(-91,-30]
359	1.02343	0.0309545	2.0159	(-91,-30]
360	1.05781	0.0446393	2.07098	(-91,-30]
361	1.09238	0.0578275	2.12692	(-91,-30]
362	1.1271	0.0705285	2.18367	(-91,-30]
363	1.16195	0.0827518	2.24115	(-91,-30]
364	1.19689	0.0945072	2.29928	(-91,-30]
365	1.2319	0.105804	2.35799	(-91,-30]
0	9.77843	7.68396	11.8729	(-30,0]
1	9.49089	7.44973	11.532	(-30,0]
2	9.20337	7.21449	11.1923	(-30,0]
3	8.91598	6.97822	10.8537	(-30,0]
4	8.62884	6.74094	10.5167	(-30,0]
5	8.34208	6.50265	10.1815	(-30,0]
6	8.05582	6.26336	9.84827	(-30,0]
7	7.77018	6.02306	9.5173	(-30,0]
8	7.48529	5.78176	9.18882	(-30,0]
9	7.20128	5.53947	8.8631	(-30,0]
10	6.91828	5.29619	8.54037	(-30,0]
11	6.6364	5.05193	8.22086	(-30,0]
12	6.35577	4.80673	7.90481	(-30,0]
13	6.07652	4.56061	7.59243	(-30,0]
14	5.79877	4.31361	7.28393	(-30,0]
15	5.52265	4.06579	6.97952	(-30,0]
16	5.24829	3.81722	6.67936	(-30,0]
17	4.9758	3.56799	6.38362	(-30,0]
18	4.70532	3.3182	6.09243	(-30,0]
19	4.43697	3.068	5.80593	(-30,0]
20	4.17087	2.81753	5.5242	(-30,0]
21	3.90715	2.56697	5.24732	(-30,0]
22	3.64593	2.31652	4.97534	(-30,0]
23	3.38735	2.06641	4.70828	(-30,0]
24	3.13152	1.81688	4.44616	(-30,0]
25	2.87857	1.56818	4.18896	(-30,0]
26	2.62863	1.32061	3.93665	(-30,0]
27	2.38181	1.07444	3.68919	(-30,0]
28	2.13826	0.829989	3.44653	(-30,0]
29	1.89808	0.587562	3.20861	(-30,0]
30	1.66142	0.347475	2.97536	(-30,0]
31	1.42838	0.110047	2.74672	(-30,0]
32	1.1991	-0.124404	2.52261	(-30,0]
33	0.973709	-0.355563	2.30298	(-30,0]
34	0.752321	-0.583118	2.08776	(-30,0]
35	0.535067	-0.806763	1.8769	(-30,0]
36	0.322071	-1.0262	1.67034	(-30,0]
37	0.113458	-1.24114	1.46805	(-30,0]
38	-0.0906463	-1.45129	1.27	(-30,0]
39	-0.290116	-1.65639	1.07615	(-30,0]
40	-0.484827	-1.85616	0.88651	(-30,0]
41	-0.674653	-2.05037	0.701062	(-30,0]
42	-0.85947	-2.23876	0.519817	(-30,0]
43	-1.03915	-2.4211	0.342792	(-30,0]
44	-1.21357	-2.59716	0.170018	(-30,0]
45	-1.38261	-2.76675	0.00153445	(-30,0]
46	-1.54613	-2.92966	-0.162606	(-30,0]
47	-1.70402	-3.08571	-0.322337	(-30,0]
48	-1.85615	-3.23472	-0.477582	(-30,0]
49	-2.00239	-3.37654	-0.628247	(-30,0]
50	-2.14266	-3.51108	-0.774239	(-30,0]
51	-2.27699	-3.63848	-0.915513	(-30,0]
52	-2.40548	-3.75894	-1.05203	(-30,0]
53	-2.52821	-3.87269	-1.18373	(-30,0]
54	-2.64525	-3.97994	-1.31056	(-30,0]
55	-2.75669	-4.08092	-1.43246	(-30,0]
56	-2.86262	-4.17588	-1.54936	(-30,0]
57	-2.96311	-4.26505	-1.66118	(-30,0]
58	-3.05825	-4.34867	-1.76784	(-30,0]
59	-3.14813	-4.42698	-1.86927	(-30,0]
60	-3.23281	-4.50023	-1.96539	(-30,0]
61	-3.31239	-4.56865	-2.05613	(-30,0]
62	-3.38695	-4.63248	-2.14142	(-30,0]
63	-3.45657	-4.69194	-2.2212	(-30,0]
64	-3.52133	-4.74725	-2.29541	(-30,0]
65	-3.58132	-4.79862	-2.36401	(-30,0]
66	-3.63661	-4.84624	-2.42698	(-30,0]
67	-3.6873	-4.8903	-2.4843	(-30,0]
68	-3.73346	-4.93094	-2.53597	(-30,0]
69	-3.77517	-4.96832	-2.58203	(-30,0]
70	-3.81253	-5.00255	-2.6225	(-30,0]
71	-3.8456	-5.03375	-2.65745	(-30,0]
72	-3.87447	-5.06198	-2.68697	(-30,0]
73	-3.89924	-5.0873	-2.71117	(-30,0]
74	-3.91996	-5.10976	-2.73017	(-30,0]
75	-3.93674	-5.12937	-2.74411	(-30,0]
76	-3.94966	-5.14614	-2.75317	(-30,0]
77	-3.95878	-5.16004	-2.75752	(-30,0]
78	-3.96421	-5.17106	-2.75736	(-30,0]
79	-3.96602	-5.17914	-2.75289	(-30,0]
80	-3.96428	-5.18424	-2.74433	(-30,0]
81	-3.9591	-5.18629	-2.7319	(-30,0]
82	-3.95054	-5.18525	-2.71583	(-30,0]
83	-3.93869	-5.18104	-2.69635	(-30,0]
84	-3.92364	-5.1736	-2.67367	(-30,0]
85	-3.90546	-5.16287	-2.64804	(-30,0]
86	-3.88423	-5.1488	-2.61966	(-30,0]
87	-3.86005	-5.13134	-2.58876	(-30,0]
88	-3.83299	-5.11045	-2.55553	(-30,0]
89	-3.80314	-5.0861	-2.52017	(-30,0]
90	-3.77057	-5.05828	-2.48286	(-30,0]
91	-3.73537	-5.02699	-2.44376	(-30,0]
92	-3.69763	-4.99224	-2.40301	(-30,0]
93	-3.65742	-4.9541	-2.36074	(-30,0]
94	-3.61486	-4.91272	-2.31699	(-30,0]
95	-3.57003	-4.8683	-2.27176	(-30,0]
96	-3.52306	-4.82104	-2.22507	(-30,0]
97	-3.47403	-4.77116	-2.17691	(-30,0]
98	-3.42307	-4.71887	-2.12726	(-30,0]
99	-3.37026	-4.66442	-2.07609	(-30,0]
100	-3.31571	-4.60803	-2.0234	(-30,0]
101	-3.25954	-4.54994	-1.96914	(-30,0]
102	-3.20184	-4.49037	-1.91331	(-30,0]
103	-3.14272	-4.42954	-1.85589	(-30,0]
104	-3.08227	-4.36769	-1.79686	(-30,0]
105	-3.02062	-4.305	-1.73623	(-30,0]
106	-2.95785	-4.24169	-1.67401	(-30,0]
107	-2.89407	-4.17793	-1.61022	(-30,0]
108	-2.8294	-4.11389	-1.5449	(-30,0]
109	-2.76393	-4.04973	-1.47812	(-30,0]
110	-2.69776	-3.98558	-1.40994	(-30,0]
111	-2.631	-3.92155	-1.34046	(-30,0]
112	-2.56376	-3.85774	-1.26979	(-30,0]
113	-2.49614	-3.79423	-1.19806	(-30,0]
114	-2.42824	-3.73107	-1.12542	(-30,0]
115	-2.36017	-3.66831	-1.05204	(-30,0]
116	-2.29204	-3.60597	-0.978102	(-30,0]
117	-2.22393	-3.54405	-0.903817	(-30,0]
118	-2.15597	-3.48254	-0.829398	(-30,0]
119	-2.08825	-3.42143	-0.755079	(-30,0]
120	-2.02088	-3.36067	-0.681103	(-30,0]
121	-1.95397	-3.30021	-0.607727	(-30,0]
122	-1.88761	-3.24	-0.535215	(-30,0]
123	-1.82191	-3.17998	-0.463841	(-30,0]
124	-1.75698	-3.12008	-0.393883	(-30,0]
125	-1.69292	-3.06021	-0.325626	(-30,0]
126	-1.62983	-3.0003	-0.25936	(-30,0]
127	-1.56782	-2.94026	-0.195377	(-30,0]
128	-1.50699	-2.88001	-0.133969	(-30,0]
129	-1.44745	-2.81946	-0.0754337	(-30,0]
130	-1.3893	-2.75853	-0.0200661	(-30,0]
131	-1.33264	-2.69712	0.0318377	(-30,0]
132	-1.27759	-2.63515	0.0799821	(-30,0]
133	-1.22423	-2.57254	0.124073	(-30,0]
134	-1.17269	-2.50919	0.163817	(-30,0]
135	-1.12303	-2.44505	0.198998	(-30,0]
136	-1.07521	-2.38011	0.2297	(-30,0]
137	-1.02916	-2.31441	0.256089	(-30,0]
138	-0.98482	-2.24798	0.278341	(-30,0]
139	-0.942116	-2.18087	0.296637	(-30,0]
140	-0.900979	-2.11312	0.311167	(-30,0]
141	-0.861341	-2.0448	0.322121	(-30,0]
142	-0.823132	-1.97596	0.329697	(-30,0]
143	-0.786285	-1.90667	0.334096	(-30,0]
144	-0.750729	-1.83698	0.335521	(-30,0]
145	-0.716396	-1.76697	0.334178	(-30,0]
146	-0.683217	-1.69671	0.330274	(-30,0]
147	-0.651124	-1.62627	0.324019	(-30,0]
148	-0.620046	-1.55572	0.315622	(-30,0]
149	-0.589917	-1.48513	0.305296	(-30,0]
150	-0.560666	-1.41458	0.293253	(-30,0]
151	-0.532224	-1.34415	0.279704	(-30,0]
152	-0.504523	-1.27391	0.264861	(-30,0]
153	-0.477495	-1.20393	0.248936	(-30,0]
154	-0.451069	-1.13428	0.23214	(-30,0]
155	-0.425177	-1.06504	0.214682	(-30,0]
156	-0.399751	-0.996273	0.19677	(-30,0]
157	-0.374721	-0.928053	0.178611	(-30,0]
158	-0.350019	-0.860444	0.160406	(-30,0]
159	-0.325575	-0.793506	0.142356	(-30,0]
160	-0.301321	-0.7273	0.124657	(-30,0]
161	-0.277188	-0.661876	0.1075	(-30,0]
162	-0.253107	-0.597284	0.0910706	(-30,0]
163	-0.229009	-0.533564	0.075546	(-30,0]
164	-0.204825	-0.470746	0.061096	(-30,0]
165	-0.180487	-0.408853	0.0478799	(-30,0]
166	-0.155924	-0.347894	0.0360447	(-30,0]
167	-0.13107	-0.287862	0.0257224	(-30,0]
168	-0.105854	-0.228736	0.0170277	(-30,0]
169	-0.0802081	-0.170471	0.0100544	(-30,0]
170	-0.054063	-0.112997	0.00487109	(-30,0]
171	-0.0273499	-0.0562176	0.00151771	(-30,0]
172	0	0	0	(-30,0]
173	0.0280557	0.000284786	0.0558265	(-30,0]
174	0.0568859	0.00229479	0.111477	(-30,0]
175	0.0865597	0.00590397	0.167215	(-30,0]
176	0.117146	0.0109338	0.223358	(-30,0]
177	0.148713	0.0171516	0.280275	(-30,0]
178	0.181311	0.0242494	0.338373	(-30,0]
179	0.214909	0.0318206	0.397998	(-30,0]
180	0.249458	0.0394891	0.459426	(-30,0]
181	0.284907	0.0469455	0.522868	(-30,0]
182	0.321207	0.0539481	0.588466	(-30,0]
183	0.358308	0.0603194	0.656296	(-30,0]
184	0.39616	0.0659412	0.726378	(-30,0]
185	0.434713	0.0707464	0.79868	(-30,0]
186	0.473918	0.0747123	0.873123	(-30,0]
187	0.513724	0.0778522	0.949596	(-30,0]
188	0.554082	0.0802095	1.02795	(-30,0]
189	0.594942	0.0818508	1.10803	(-30,0]
190	0.636254	0.0828617	1.18965	(-30,0]
191	0.677968	0.0833426	1.27259	(-30,0]
192	0.720035	0.083405	1.35666	(-30,0]
193	0.762404	0.0831691	1.44164	(-30,0]
194	0.805025	0.0827618	1.52729	(-30,0]
195	0.84785	0.082315	1.61338	(-30,0]
196	0.890827	0.081964	1.69969	(-30,0]
197	0.933908	0.0818467	1.78597	(-30,0]
198	0.977042	0.0821027	1.87198	(-30,0]
199	1.02018	0.0828727	1.95749	(-30,0]
200	1.06327	0.0842975	2.04224	(-30,0]
201	1.10627	0.0865179	2.12601	(-30,0]
202	1.14911	0.0896741	2.20856	(-30,0]
203	1.19177	0.0939051	2.28963	(-30,0]
204	1.23417	0.0993484	2.369	(-30,0]
205	1.27629	0.10614	2.44643	(-30,0]
206	1.31805	0.114412	2.52169	(-30,0]
207	1.35942	0.124296	2.59455	(-30,0]
208	1.40035	0.135917	2.66478	(-30,0]
209	1.44078	0.149399	2.73216	(-30,0]
210	1.48067	0.164858	2.79648	(-30,0]
211	1.51996	0.182406	2.85751	(-30,0]
212	1.55861	0.202147	2.91506	(-30,0]
213	1.59656	0.224176	2.96894	(-30,0]
214	1.63377	0.248528	3.01901	(-30,0]
215	1.67019	0.275019	3.06537	(-30,0]
216	1.70579	0.30341	3.10817	(-30,0]
217	1.74052	0.333456	3.14758	(-30,0]
218	1.77434	0.364911	3.18377	(-30,0]
219	1.80721	0.397528	3.21689	(-30,0]
220	1.83908	0.431055	3.24711	(-30,0]
221	1.86993	0.465242	3.27461	(-30,0]
222	1.89969	0.499836	3.29955	(-30,0]
223	1.92834	0.534586	3.3221	(-30,0]
224	1.95584	0.56924	3.34243	(-30,0]
225	1.98213	0.60355	3.36071	(-30,0]
226	2.00718	0.637272	3.37709	(-30,0]
227	2.03095	0.670165	3.39174	(-30,0]
228	2.0534	0.701994	3.4048	(-30,0]
229	2.07448	0.732533	3.41642	(-30,0]
230	2.09415	0.761566	3.42674	(-30,0]
231	2.11238	0.788887	3.43588	(-30,0]
232	2.12912	0.814305	3.44394	(-30,0]
233	2.14433	0.837643	3.45101	(-30,0]
234	2.15796	0.858743	3.45719	(-30,0]
235	2.16999	0.877464	3.46251	(-30,0]
236	2.18035	0.893687	3.46702	(-30,0]
237	2.18903	0.907315	3.47074	(-30,0]
238	2.19596	0.918273	3.47365	(-30,0]
239	2.20112	0.926509	3.47573	(-30,0]
240	2.20445	0.931994	3.47691	(-30,0]
241	2.20593	0.934722	3.47713	(-30,0]
242	2.2055	0.934707	3.47629	(-30,0]
243	2.20313	0.931983	3.47427	(-30,0]
244	2.19877	0.926605	3.47093	(-30,0]
245	2.19238	0.918638	3.46612	(-30,0]
246	2.18393	0.908166	3.45968	(-30,0]
247	2.17336	0.89528	3.45144	(-30,0]
248	2.16065	0.880079	3.44121	(-30,0]
249	2.14574	0.862668	3.42881	(-30,0]
250	2.12859	0.843152	3.41404	(-30,0]
251	2.10918	0.821637	3.39672	(-30,0]
252	2.08747	0.798238	3.3767	(-30,0]
253	2.06355	0.773123	3.35398	(-30,0]
254	2.03754	0.746455	3.32862	(-30,0]
255	2.00954	0.718381	3.30069	(-30,0]
256	1.97966	0.689029	3.27029	(-30,0]
257	1.94802	0.658514	3.23752	(-30,0]
258	1.91471	0.626938	3.20249	(-30,0]
259	1.87987	0.594389	3.16534	(-30,0]
260	1.84358	0.560947	3.12621	(-30,0]
261	1.80597	0.52668	3.08525	(-30,0]
262	1.76714	0.491651	3.04262	(-30,0]
263	1.7272	0.455913	2.99849	(-30,0]
264	1.68626	0.419514	2.95302	(-30,0]
265	1.64444	0.382494	2.90639	(-30,0]
266	1.60184	0.344893	2.85879	(-30,0]
267	1.55858	0.306743	2.81041	(-30,0]
268	1.51475	0.268077	2.76143	(-30,0]
269	1.47048	0.228921	2.71204	(-30,0]
270	1.42587	0.189306	2.66243	(-30,0]
271	1.38103	0.149259	2.6128	(-30,0]
272	1.33608	0.108808	2.56334	(-30,0]
273	1.29111	0.0679855	2.51424	(-30,0]
274	1.24625	0.0268243	2.46568	(-30,0]
275	1.2016	-0.0146379	2.41785	(-30,0]
276	1.15728	-0.0563585	2.37091	(-30,0]
277	1.11338	-0.0982894	2.32506	(-30,0]
278	1.07003	-0.140376	2.28044	(-30,0]
279	1.02733	-0.182555	2.23722	(-30,0]
280	0.985392	-0.224756	2.19554	(-30,0]
281	0.944326	-0.2669	2.15555	(-30,0]
282	0.904241	-0.308897	2.11738	(-30,0]
283	0.865249	-0.35065	2.08115	(-30,0]
284	0.827458	-0.392048	2.04696	(-30,0]
285	0.790978	-0.432975	2.01493	(-30,0]
286	0.755921	-0.473301	1.98514	(-30,0]
287	0.722395	-0.512889	1.95768	(-30,0]
288	0.690511	-0.551592	1.93261	(-30,0]
289	0.660378	-0.589253	1.91001	(-30,0]
290	0.632107	-0.625711	1.88992	(-30,0]
291	0.605807	-0.660792	1.87241	(-30,0]
292	0.581589	-0.694322	1.8575	(-30,0]
293	0.559562	-0.726115	1.84524	(-30,0]
294	0.539836	-0.755986	1.83566	(-30,0]
295	0.522522	-0.783741	1.82878	(-30,0]
296	0.507729	-0.809186	1.82464	(-30,0]
297	0.495567	-0.832124	1.82326	(-30,0]
298	0.486146	-0.852355	1.82465	(-30,0]
299	0.479577	-0.869679	1.82883	(-30,0]
300	0.475968	-0.883895	1.83583	(-30,0]
301	0.475431	-0.894803	1.84566	(-30,0]
302	0.478074	-0.902204	1.85835	(-30,0]
303	0.484009	-0.9059	1.87392	(-30,0]
304	0.493344	-0.905693	1.89238	(-30,0]
305	0.50619	-0.901392	1.91377	(-30,0]
306	0.522657	-0.892804	1.93812	(-30,0]
307	0.542855	-0.879742	1.96545	(-30,0]
308	0.566894	-0.862023	1.99581	(-30,0]
309	0.594883	-0.839466	2.02923	(-30,0]
310	0.626933	-0.811898	2.06576	(-30,0]
311	0.663122	-0.779193	2.10544	(-30,0]
312	0.703408	-0.741401	2.14822	(-30,0]
313	0.747716	-0.698623	2.19405	(-30,0]
314	0.79597	-0.650965	2.24291	(-30,0]
315	0.848098	-0.598543	2.29474	(-30,0]
316	0.904023	-0.541476	2.34952	(-30,0]
317	0.963672	-0.47989	2.40724	(-30,0]
318	1.02697	-0.413917	2.46786	(-30,0]
319	1.09384	-0.343695	2.53138	(-30,0]
320	1.16422	-0.269366	2.5978	(-30,0]
321	1.23802	-0.191079	2.66711	(-30,0]
322	1.31517	-0.108987	2.73932	(-30,0]
323	1.3956	-0.0232491	2.81444	(-30,0]
324	1.47923	0.065972	2.89248	(-30,0]
325	1.56598	0.158508	2.97346	(-30,0]
326	1.6558	0.254185	3.05741	(-30,0]
327	1.74859	0.352828	3.14435	(-30,0]
328	1.84428	0.454254	3.23431	(-30,0]
329	1.94281	0.558278	3.32734	(-30,0]
330	2.04409	0.664714	3.42346	(-30,0]
331	2.14805	0.773371	3.52273	(-30,0]
332	2.25462	0.884055	3.62518	(-30,0]
333	2.36372	0.996575	3.73086	(-30,0]
334	2.47528	1.11074	3.83982	(-30,0]
335	2.58922	1.22635	3.95209	(-30,0]
336	2.70547	1.34322	4.06772	(-30,0]
337	2.82395	1.46116	4.18675	(-30,0]
338	2.9446	1.57999	4.30921	(-30,0]
339	3.06733	1.69953	4.43513	(-30,0]
340	3.19207	1.81961	4.56452	(-30,0]
341	3.31874	1.94007	4.69742	(-30,0]
342	3.44728	2.06076	4.8338	(-30,0]
343	3.57761	2.18154	4.97368	(-30,0]
344	3.70965	2.30227	5.11703	(-30,0]
345	3.84333	2.42283	5.26382	(-30,0]
346	3.97857	2.54312	5.41401	(-30,0]
347	4.1153	2.66304	5.56756	(-30,0]
348	4.25344	2.78251	5.72438	(-30,0]
349	4.39293	2.90145	5.88441	(-30,0]
350	4.53368	3.0198	6.04756	(-30,0]
351	4.67563	3.13752	6.21373	(-30,0]
352	4.81869	3.25456	6.38282	(-30,0]
353	4.96279	3.37089	6.5547	(-30,0]
354	5.10786	3.48648	6.72925	(-30,0]
355	5.25383	3.60131	6.90635	(-30,0]
356	5.40061	3.71537	7.08586	(-30,0]
357	5.54814	3.82865	7.26764	(-30,0]
358	5.69634	3.94114	7.45154	(-30,0]
359	5.84514	4.05285	7.63743	(-30,0]
360	5.99446	4.16377	7.82515	(-30,0]
361	6.14422	4.2739	8.01455	(-30,0]
362	6.29436	4.38323	8.20548	(-30,0]
363	6.44479	4.49179	8.3978	(-30,0]
364	6.59545	4.59955	8.59135	(-30,0]
365	6.74626	4.70653	8.78598	(-30,0]
0	4.24502	2.84381	5.64622	(0,30]
1	4.18169	2.81856	5.54482	(0,30]
2	4.11838	2.79252	5.44424	(0,30]
3	4.05511	2.76562	5.3446	(0,30]
4	3.99192	2.73781	5.24604	(0,30]
5	3.92887	2.70903	5.1487	(0,30]
6	3.86599	2.67924	5.05274	(0,30]
7	3.80333	2.64836	4.9583	(0,30]
8	3.74093	2.61635	4.86552	(0,30]
9	3.67884	2.58314	4.77454	(0,30]
10	3.6171	2.5487	4.6855	(0,30]
11	3.55575	2.51297	4.59853	(0,30]
12	3.49484	2.47591	4.51376	(0,30]
13	3.43441	2.43751	4.4313	(0,30]
14	3.3745	2.39774	4.35126	(0,30]
15	3.31516	2.3566	4.27372	(0,30]
16	3.25644	2.31411	4.19876	(0,30]
17	3.19836	2.2703	4.12643	(0,30]
18	3.14099	2.22522	4.05677	(0,30]
19	3.08436	2.17894	3.98978	(0,30]
20	3.02852	2.13156	3.92548	(0,30]
21	2.97351	2.08319	3.86383	(0,30]
22	2.91937	2.03396	3.80479	(0,30]
23	2.86615	1.98402	3.74829	(0,30]
24	2.8139	1.93353	3.69426	(0,30]
25	2.76264	1.88268	3.64261	(0,30]
26	2.71244	1.83164	3.59323	(0,30]
27	2.66333	1.78062	3.54603	(0,30]
28	2.61535	1.72982	3.50088	(0,30]
29	2.56856	1.67944	3.45768	(0,30]
30	2.52299	1.62967	3.4163	(0,30]
31	2.47868	1.58073	3.37664	(0,30]
32	2.43569	1.5328	3.33858	(0,30]
33	2.39405	1.48608	3.30203	(0,30]
34	2.35381	1.44074	3.26688	(0,30]
35	2.31501	1.39698	3.23305	(0,30]
36	2.2777	1.35495	3.20045	(0,30]
37	2.24192	1.31483	3.16902	(0,30]
38	2.20771	1.27675	3.13868	(0,30]
39	2.17512	1.24087	3.10937	(0,30]
40	2.14419	1.20732	3.08106	(0,30]
41	2.11497	1.17623	3.05371	(0,30]
42	2.08749	1.1477	3.02728	(0,30]
43	2.0618	1.12185	3.00176	(0,30]
44	2.03795	1.09877	2.97714	(0,30]
45	2.01598	1.07854	2.95343	(0,30]
46	1.99591	1.06119	2.93063	(0,30]
47	1.97763	1.04656	2.90869	(0,30]
48	1.96102	1.03445	2.88758	(0,30]
49	1.94595	1.02464	2.86726	(0,30]
50	1.9323	1.01691	2.84769	(0,30]
51	1.91994	1.01102	2.82885	(0,30]
52	1.90874	1.00675	2.81072	(0,30]
53	1.89857	1.00386	2.79329	(0,30]
54	1.88932	1.0021	2.77653	(0,30]
55	1.88084	1.00124	2.76045	(0,30]
56	1.87303	1.00102	2.74503	(0,30]
57	1.86574	1.00123	2.73025	(0,30]
58	1.85885	1.0016	2.7161	(0,30]
59	1.85224	1.00191	2.70257	(0,30]
60	1.84578	1.00193	2.68962	(0,30]
61	1.83933	1.00144	2.67723	(0,30]
62	1.83279	1.00022	2.66535	(0,30]
63	1.82601	0.998074	2.65394	(0,30]
64	1.81887	0.994809	2.64293	(0,30]
65	1.81125	0.990247	2.63225	(0,30]
66	1.80301	0.984226	2.6218	(0,30]
67	1.79404	0.976596	2.61148	(0,30]
68	1.7842	0.967227	2.60117	(0,30]
69	1.77337	0.956001	2.59074	(0,30]
70	1.76142	0.942817	2.58002	(0,30]
71	1.74822	0.927589	2.56885	(0,30]
72	1.73365	0.910244	2.55706	(0,30]
73	1.71758	0.890722	2.54444	(0,30]
74	1.69989	0.868975	2.5308	(0,30]
75	1.68044	0.844962	2.51592	(0,30]
76	1.65911	0.818652	2.49957	(0,30]
77	1.63578	0.790018	2.48154	(0,30]
78	1.61031	0.759038	2.46158	(0,30]
79	1.58258	0.725692	2.43948	(0,30]
80	1.55247	0.689959	2.41498	(0,30]
81	1.51984	0.651819	2.38786	(0,30]
82	1.48457	0.611249	2.3579	(0,30]
83	1.44654	0.568219	2.32486	(0,30]
84	1.40561	0.522696	2.28853	(0,30]
85	1.36166	0.47464	2.24868	(0,30]
86	1.31457	0.423999	2.20513	(0,30]
87	1.26419	0.370714	2.15768	(0,30]
88	1.21048	0.314754	2.1062	(0,30]
89	1.15355	0.256241	2.05085	(0,30]
90	1.0936	0.195326	1.99187	(0,30]
91	1.03082	0.132151	1.92949	(0,30]
92	0.965405	0.066848	1.86396	(0,30]
93	0.897539	-0.000458094	1.79554	(0,30]
94	0.827416	-0.0696469	1.72448	(0,30]
95	0.755224	-0.140602	1.65105	(0,30]
96	0.681156	-0.213211	1.57552	(0,30]
97	0.605401	-0.287361	1.49816	(0,30]
98	0.528149	-0.36294	1.41924	(0,30]
99	0.449592	-0.439834	1.33902	(0,30]
100	0.36992	-0.517927	1.25777	(0,30]
101	0.289322	-0.597099	1.17574	(0,30]
102	0.20799	-0.677226	1.09321	(0,30]
103	0.126114	-0.758175	1.0104	(0,30]
104	0.0438845	-0.839808	0.927576	(0,30]
105	-0.0385083	-0.921978	0.844961	(0,30]
106	-0.120874	-1.00453	0.762782	(0,30]
107	-0.203021	-1.0873	0.681253	(0,30]
108	-0.284761	-1.1701	0.600579	(0,30]
109	-0.365901	-1.25276	0.520954	(0,30]
110	-0.446253	-1.33507	0.44256	(0,30]
111	-0.525625	-1.41682	0.365569	(0,30]
112	-0.603827	-1.4978	0.290142	(0,30]
113	-0.680668	-1.57776	0.216427	(0,30]
114	-0.755959	-1.65648	0.144565	(0,30]
115	-0.829508	-1.7337	0.0746871	(0,30]
116	-0.901125	-1.80916	0.00691362	(0,30]
117	-0.97062	-1.8826	-0.0586417	(0,30]
118	-1.0378	-1.95373	-0.121873	(0,30]
119	-1.10248	-2.02228	-0.182679	(0,30]
120	-1.16447	-2.08797	-0.240967	(0,30]
121	-1.22357	-2.15049	-0.296647	(0,30]
122	-1.2796	-2.20956	-0.349633	(0,30]
123	-1.33236	-2.26487	-0.399842	(0,30]
124	-1.38166	-2.31613	-0.447195	(0,30]
125	-1.42732	-2.36303	-0.491614	(0,30]
126	-1.46915	-2.40527	-0.533022	(0,30]
127	-1.50695	-2.44255	-0.571344	(0,30]
128	-1.54053	-2.47455	-0.606505	(0,30]
129	-1.5697	-2.50097	-0.638429	(0,30]
130	-1.59427	-2.5215	-0.667041	(0,30]
131	-1.61406	-2.53585	-0.692266	(0,30]
132	-1.62886	-2.5437	-0.714027	(0,30]
133	-1.63856	-2.54484	-0.732286	(0,30]
134	-1.64328	-2.53942	-0.74715	(0,30]
135	-1.64321	-2.52767	-0.758761	(0,30]
136	-1.63854	-2.50982	-0.767256	(0,30]
137	-1.62945	-2.48614	-0.772768	(0,30]
138	-1.61614	-2.45686	-0.775425	(0,30]
139	-1.59879	-2.42224	-0.775351	(0,30]
140	-1.5776	-2.38253	-0.772672	(0,30]
141	-1.55275	-2.338	-0.767505	(0,30]
142	-1.52443	-2.2889	-0.759971	(0,30]
143	-1.49284	-2.23549	-0.750186	(0,30]
144	-1.45815	-2.17804	-0.738265	(0,30]
145	-1.42056	-2.1168	-0.724324	(0,30]
146	-1.38026	-2.05206	-0.708474	(0,30]
147	-1.33744	-1.98406	-0.690829	(0,30]
148	-1.29229	-1.91307	-0.671501	(0,30]
149	-1.24499	-1.83937	-0.6506	(0,30]
150	-1.19573	-1.76323	-0.628238	(0,30]
151	-1.14471	-1.68489	-0.604527	(0,30]
152	-1.09211	-1.60464	-0.579576	(0,30]
153	-1.03812	-1.52275	-0.553497	(0,30]
154	-0.982935	-1.43947	-0.526402	(0,30]
155	-0.926737	-1.35507	-0.498402	(0,30]
156	-0.869718	-1.26983	-0.46961	(0,30]
157	-0.812067	-1.184	-0.440139	(0,30]
158	-0.753973	-1.09784	-0.410103	(0,30]
159	-0.695625	-1.01163	-0.379619	(0,30]
160	-0.637212	-0.92562	-0.348804	(0,30]
161	-0.578923	-0.840069	-0.317776	(0,30]
162	-0.520947	-0.755235	-0.286658	(0,30]
163	-0.463473	-0.671372	-0.255574	(0,30]
164	-0.40669	-0.58873	-0.22465	(0,30]
165	-0.350788	-0.507556	-0.194019	(0,30]
166	-0.295955	-0.428093	-0.163817	(0,30]
167	-0.24238	-0.350577	-0.134183	(0,30]
168	-0.190253	-0.275239	-0.105267	(0,30]
169	-0.139762	-0.202303	-0.0772213	(0,30]
170	-0.0910973	-0.131984	-0.0502107	(0,30]
171	-0.0444468	-0.0644852	-0.0244084	(0,30]
172	0	0	0	(0,30]
173	0.0420541	0.022815	0.0612932	(0,30]
174	0.0815264	0.043821	0.119232	(0,30]
175	0.118228	0.0627839	0.173672	(0,30]
176	0.151969	0.0794485	0.22449	(0,30]
177	0.182562	0.0935358	0.271588	(0,30]
178	0.209817	0.104741	0.314893	(0,30]
179	0.233544	0.112731	0.354358	(0,30]
180	0.253609	0.117191	0.390028	(0,30]
181	0.270091	0.117989	0.422193	(0,30]
182	0.283122	0.115056	0.451188	(0,30]
183	0.292835	0.108352	0.477319	(0,30]
184	0.299363	0.0978649	0.500862	(0,30]
185	0.302839	0.0836138	0.522065	(0,30]
186	0.303395	0.0656489	0.541142	(0,30]
187	0.301164	0.0440497	0.558279	(0,30]
188	0.29628	0.0189229	0.573636	(0,30]
189	0.288873	-0.00960084	0.587347	(0,30]
190	0.279078	-0.04137	0.599527	(0,30]
191	0.267027	-0.0762154	0.61027	(0,30]
192	0.252853	-0.113953	0.61966	(0,30]
193	0.236689	-0.154387	0.627765	(0,30]
194	0.218667	-0.197312	0.634645	(0,30]
195	0.19892	-0.242514	0.640354	(0,30]
196	0.177581	-0.289774	0.644936	(0,30]
197	0.154782	-0.338868	0.648433	(0,30]
198	0.130657	-0.38957	0.650884	(0,30]
199	0.105338	-0.441647	0.652323	(0,30]
200	0.0789577	-0.494869	0.652785	(0,30]
201	0.051649	-0.549002	0.6523	(0,30]
202	0.0235447	-0.603812	0.650901	(0,30]
203	-0.00522263	-0.659062	0.648617	(0,30]
204	-0.0345201	-0.71452	0.64548	(0,30]
205	-0.064215	-0.769948	0.641518	(0,30]
206	-0.0941746	-0.825114	0.636765	(0,30]
207	-0.124266	-0.879782	0.631249	(0,30]
208	-0.154357	-0.933718	0.625005	(0,30]
209	-0.184314	-0.986691	0.618063	(0,30]
210	-0.214005	-1.03847	0.61046	(0,30]
211	-0.243297	-1.08882	0.602229	(0,30]
212	-0.272057	-1.13752	0.593409	(0,30]
213	-0.300152	-1.18434	0.584037	(0,30]
214	-0.32745	-1.22906	0.574156	(0,30]
215	-0.353818	-1.27144	0.563808	(0,30]
216	-0.379124	-1.31129	0.55304	(0,30]
217	-0.403233	-1.34837	0.541902	(0,30]
218	-0.426015	-1.38248	0.530447	(0,30]
219	-0.447335	-1.4134	0.518734	(0,30]
220	-0.467089	-1.44101	0.506827	(0,30]
221	-0.485279	-1.46536	0.494799	(0,30]
222	-0.501935	-1.4866	0.482726	(0,30]
223	-0.517086	-1.50486	0.470687	(0,30]
224	-0.530763	-1.52029	0.458761	(0,30]
225	-0.542995	-1.53302	0.447028	(0,30]
226	-0.553813	-1.5432	0.43557	(0,30]
227	-0.563245	-1.55096	0.42447	(0,30]
228	-0.571322	-1.55645	0.413809	(0,30]
229	-0.578074	-1.55982	0.403671	(0,30]
230	-0.583531	-1.5612	0.394137	(0,30]
231	-0.587721	-1.56073	0.385288	(0,30]
232	-0.590676	-1.55856	0.377203	(0,30]
233	-0.592425	-1.55481	0.369961	(0,30]
234	-0.592997	-1.54963	0.363634	(0,30]
235	-0.592423	-1.54314	0.358296	(0,30]
236	-0.590733	-1.53548	0.354013	(0,30]
237	-0.587956	-1.52676	0.350846	(0,30]
238	-0.584121	-1.5171	0.348853	(0,30]
239	-0.57926	-1.5066	0.348084	(0,30]
240	-0.573401	-1.49538	0.34858	(0,30]
241	-0.566575	-1.48353	0.350375	(0,30]
242	-0.558812	-1.47112	0.353495	(0,30]
243	-0.55014	-1.45824	0.357955	(0,30]
244	-0.540591	-1.44494	0.363759	(0,30]
245	-0.530193	-1.43129	0.370902	(0,30]
246	-0.518977	-1.41732	0.379366	(0,30]
247	-0.506973	-1.40307	0.389124	(0,30]
248	-0.494209	-1.38856	0.400137	(0,30]
249	-0.480717	-1.37379	0.412354	(0,30]
250	-0.466526	-1.35877	0.425715	(0,30]
251	-0.451666	-1.34348	0.440152	(0,30]
252	-0.436166	-1.32792	0.455585	(0,30]
253	-0.420057	-1.31204	0.471928	(0,30]
254	-0.403368	-1.29582	0.489088	(0,30]
255	-0.386129	-1.27923	0.506966	(0,30]
256	-0.36837	-1.2622	0.525461	(0,30]
257	-0.350121	-1.24471	0.544466	(0,30]
258	-0.331411	-1.2267	0.563873	(0,30]
259	-0.312271	-1.20812	0.583575	(0,30]
260	-0.29273	-1.18893	0.603466	(0,30]
261	-0.272818	-1.16908	0.623441	(0,30]
262	-0.252565	-1.14853	0.6434	(0,30]
263	-0.232	-1.12725	0.663248	(0,30]
264	-0.211147	-1.10521	0.682914	(0,30]
265	-0.19	-1.08239	0.702392	(0,30]
266	-0.168544	-1.05879	0.721705	(0,30]
267	-0.146768	-1.03442	0.740884	(0,30]
268	-0.124657	-1.00929	0.759972	(0,30]
269	-0.1022	-0.983417	0.779018	(0,30]
270	-0.0793819	-0.956843	0.798079	(0,30]
271	-0.0561906	-0.929601	0.81722	(0,30]
272	-0.0326129	-0.901734	0.836509	(0,30]
273	-0.00863541	-0.87329	0.856019	(0,30]
274	0.0157548	-0.84432	0.87583	(0,30]
275	0.040571	-0.814878	0.89602	(0,30]
276	0.0658263	-0.785021	0.916674	(0,30]
277	0.0915338	-0.754807	0.937875	(0,30]
278	0.117707	-0.724295	0.959708	(0,30]
279	0.144358	-0.693541	0.982256	(0,30]
280	0.171501	-0.662602	1.0056	(0,30]
281	0.199148	-0.631531	1.02983	(0,30]
282	0.227314	-0.60038	1.05501	(0,30]
283	0.25601	-0.569194	1.08121	(0,30]
284	0.285251	-0.538012	1.10851	(0,30]
285	0.315048	-0.506869	1.13697	(0,30]
286	0.345416	-0.475792	1.16662	(0,30]
287	0.376368	-0.444799	1.19753	(0,30]
288	0.407916	-0.4139	1.22973	(0,30]
289	0.440075	-0.383096	1.26325	(0,30]
290	0.472856	-0.35238	1.29809	(0,30]
291	0.506273	-0.321733	1.33428	(0,30]
292	0.540339	-0.291128	1.37181	(0,30]
293	0.575067	-0.26053	1.41066	(0,30]
294	0.610471	-0.229893	1.45084	(0,30]
295	0.646564	-0.199165	1.49229	(0,30]
296	0.683358	-0.168284	1.535	(0,30]
297	0.720867	-0.137184	1.57892	(0,30]
298	0.759104	-0.105791	1.624	(0,30]
299	0.798082	-0.0740265	1.67019	(0,30]
300	0.837814	-0.0418079	1.71744	(0,30]
301	0.878314	-0.00904885	1.76568	(0,30]
302	0.919594	0.0243394	1.81485	(0,30]
303	0.961668	0.0584476	1.86489	(0,30]
304	1.00455	0.0933676	1.91573	(0,30]
305	1.04825	0.129192	1.96731	(0,30]
306	1.09278	0.166012	2.01955	(0,30]
307	1.13816	0.20392	2.0724	(0,30]
308	1.1844	0.243005	2.1258	(0,30]
309	1.23151	0.283356	2.17967	(0,30]
310	1.27951	0.325059	2.23396	(0,30]
311	1.3284	0.368198	2.28861	(0,30]
312	1.37821	0.412851	2.34357	(0,30]
313	1.42894	0.459095	2.39879	(0,30]
314	1.48061	0.507003	2.45422	(0,30]
315	1.53323	0.556642	2.50983	(0,30]
316	1.58681	0.608058	2.56557	(0,30]
317	1.64134	0.661227	2.62145	(0,30]
318	1.69679	0.716106	2.67748	(0,30]
319	1.75315	0.77264	2.73367	(0,30]
320	1.8104	0.830774	2.79003	(0,30]
321	1.86852	0.890442	2.8466	(0,30]
322	1.92749	0.951576	2.9034	(0,30]
323	1.98729	1.0141	2.96048	(0,30]
324	2.0479	1.07794	3.01787	(0,30]
325	2.10931	1.143	3.07562	(0,30]
326	2.1715	1.2092	3.13379	(0,30]
327	2.23444	1.27644	3.19243	(0,30]
328	2.29811	1.34463	3.2516	(0,30]
329	2.36251	1.41365	3.31137	(0,30]
330	2.42761	1.4834	3.37181	(0,30]
331	2.49338	1.55377	3.433	(0,30]
332	2.55982	1.62463	3.49501	(0,30]
333	2.6269	1.69588	3.55792	(0,30]
334	2.69461	1.76739	3.62182	(0,30]
335	2.76291	1.83903	3.6868	(0,30]
336	2.83181	1.91067	3.75295	(0,30]
337	2.90127	1.9822	3.82035	(0,30]
338	2.97129	2.05349	3.88908	(0,30]
339	3.04183	2.12442	3.95924	(0,30]
340	3.11288	2.19486	4.0309	(0,30]
341	3.18442	2.2647	4.10414	(0,30]
342	3.25644	2.33385	4.17903	(0,30]
343	3.32891	2.40218	4.25563	(0,30]
344	3.40181	2.46963	4.334	(0,30]
345	3.47513	2.53609	4.41417	(0,30]
346	3.54885	2.60151	4.49619	(0,30]
347	3.62295	2.66583	4.58007	(0,30]
348	3.6974	2.72899	4.66581	(0,30]
349	3.7722	2.79097	4.75343	(0,30]
350	3.84731	2.85174	4.84289	(0,30]
351	3.92273	2.91128	4.93419	(0,30]
352	3.99844	2.9696	5.02727	(0,30]
353	4.0744	3.02671	5.1221	(0,30]
354	4.15062	3.08262	5.21862	(0,30]
355	4.22706	3.13735	5.31676	(0,30]
356	4.30371	3.19095	5.41647	(0,30]
357	4.38054	3.24343	5.51766	(0,30]
358	4.45755	3.29485	5.62026	(0,30]
359	4.53471	3.34524	5.72418	(0,30]
360	4.612	3.39466	5.82935	(0,30]
361	4.68941	3.44314	5.93567	(0,30]
362	4.76691	3.49075	6.04306	(0,30]
363	4.84448	3.53752	6.15144	(0,30]
364	4.92211	3.58352	6.26071	(0,30]
365	4.99978	3.62877	6.37079	(0,30]

## Sheet: Fig2_others
xvar	est	lb	hb	country
0	3.20652	2.90438	3.50865	United States
1	3.013	2.71904	3.30696	United States
2	2.81951	2.53355	3.10548	United States
3	2.62621	2.34804	2.90437	United States
4	2.43326	2.16267	2.70384	United States
5	2.24084	1.97759	2.50408	United States
6	2.04914	1.79297	2.3053	United States
7	1.85833	1.60896	2.1077	United States
8	1.66859	1.42571	1.91146	United States
9	1.48009	1.24338	1.71681	United States
10	1.29303	1.06213	1.52392	United States
11	1.10757	0.882128	1.33301	United States
12	0.923893	0.703523	1.14426	United States
13	0.742179	0.526483	0.957874	United States
14	0.562605	0.351173	0.774037	United States
15	0.38535	0.177763	0.592937	United States
16	0.210592	0.0064248	0.414759	United States
17	0.0385097	-0.162665	0.239684	United States
18	-0.130719	-0.329326	0.0678882	United States
19	-0.296915	-0.493373	-0.100457	United States
20	-0.459901	-0.654617	-0.265185	United States
21	-0.619498	-0.812864	-0.426132	United States
22	-0.775527	-0.967916	-0.583138	United States
23	-0.927811	-1.11957	-0.73605	United States
24	-1.07617	-1.26763	-0.884714	United States
25	-1.22043	-1.41188	-1.02898	United States
26	-1.3604	-1.5521	-1.1687	United States
27	-1.49592	-1.68811	-1.30374	United States
28	-1.6268	-1.81967	-1.43394	United States
29	-1.75287	-1.94657	-1.55916	United States
30	-1.87394	-2.06861	-1.67926	United States
31	-1.98983	-2.18558	-1.79409	United States
32	-2.10038	-2.29725	-1.90351	United States
33	-2.2054	-2.40343	-2.00737	United States
34	-2.30471	-2.50389	-2.10552	United States
35	-2.39813	-2.59845	-2.19781	United States
36	-2.48549	-2.68688	-2.2841	United States
37	-2.5666	-2.76899	-2.36422	United States
38	-2.6413	-2.84458	-2.43802	United States
39	-2.7094	-2.91344	-2.50535	United States
40	-2.77071	-2.97538	-2.56605	United States
41	-2.82507	-3.03019	-2.61995	United States
42	-2.8723	-3.0777	-2.6669	United States
43	-2.91221	-3.1177	-2.70673	United States
44	-2.94464	-3.15	-2.73927	United States
45	-2.96939	-3.17442	-2.76436	United States
46	-2.98637	-3.19085	-2.78189	United States
47	-2.99579	-3.19952	-2.79206	United States
48	-2.99793	-3.20072	-2.79514	United States
49	-2.99308	-3.19475	-2.7914	United States
50	-2.98151	-3.18193	-2.7811	United States
51	-2.96353	-3.16255	-2.76451	United States
52	-2.9394	-3.13692	-2.74188	United States
53	-2.90942	-3.10536	-2.71349	United States
54	-2.87387	-3.06816	-2.67958	United States
55	-2.83304	-3.02564	-2.64043	United States
56	-2.7872	-2.97811	-2.5963	United States
57	-2.73665	-2.92588	-2.54743	United States
58	-2.68168	-2.86925	-2.4941	United States
59	-2.62255	-2.80853	-2.43657	United States
60	-2.55956	-2.74403	-2.3751	United States
61	-2.493	-2.67606	-2.30995	United States
62	-2.42315	-2.60492	-2.24138	United States
63	-2.35029	-2.5309	-2.16968	United States
64	-2.27471	-2.45432	-2.0951	United States
65	-2.19669	-2.37547	-2.01791	United States
66	-2.11652	-2.29465	-1.9384	United States
67	-2.03449	-2.21213	-1.85684	United States
68	-1.95087	-2.12823	-1.77351	United States
69	-1.86595	-2.04321	-1.6887	United States
70	-1.78003	-1.95737	-1.60268	United States
71	-1.69337	-1.87097	-1.51577	United States
72	-1.60627	-1.78431	-1.42824	United States
73	-1.51901	-1.69764	-1.34039	United States
74	-1.43188	-1.61124	-1.25252	United States
75	-1.34516	-1.52538	-1.16494	United States
76	-1.25914	-1.44033	-1.07795	United States
77	-1.1741	-1.35635	-0.991851	United States
78	-1.09033	-1.2737	-0.906947	United States
79	-1.0081	-1.19265	-0.823548	United States
80	-0.927711	-1.11346	-0.74196	United States
81	-0.849442	-1.03639	-0.66249	United States
82	-0.773579	-0.961712	-0.585445	United States
83	-0.700405	-0.889679	-0.51113	United States
84	-0.630206	-0.82056	-0.439852	United States
85	-0.563267	-0.754619	-0.371914	United States
86	-0.499872	-0.692125	-0.307618	United States
87	-0.440306	-0.633347	-0.247266	United States
88	-0.384855	-0.578554	-0.191155	United States
89	-0.333802	-0.528023	-0.139581	United States
90	-0.287359	-0.481956	-0.0927618	United States
91	-0.245442	-0.440278	-0.0506061	United States
92	-0.207893	-0.402841	-0.0129444	United States
93	-0.174553	-0.369502	0.0203949	United States
94	-0.145266	-0.340117	0.049585	United States
95	-0.119873	-0.314546	0.0748005	United States
96	-0.0982153	-0.292648	0.0962169	United States
97	-0.0801363	-0.274283	0.11401	United States
98	-0.0654774	-0.259312	0.128357	United States
99	-0.0540809	-0.247595	0.139433	United States
100	-0.0457888	-0.238992	0.147415	United States
101	-0.0404432	-0.233363	0.152477	United States
102	-0.0378861	-0.230566	0.154794	United States
103	-0.0379596	-0.230458	0.154538	United States
104	-0.0405058	-0.232893	0.151882	United States
105	-0.0453667	-0.237726	0.146993	United States
106	-0.0523845	-0.244808	0.140039	United States
107	-0.0614012	-0.253988	0.131185	United States
108	-0.0722588	-0.265112	0.120594	United States
109	-0.0847995	-0.278025	0.108426	United States
110	-0.0988653	-0.292568	0.0948371	United States
111	-0.114298	-0.308579	0.0799824	United States
112	-0.130941	-0.325895	0.0640138	United States
113	-0.148634	-0.344349	0.0470805	United States
114	-0.167221	-0.363772	0.0293294	United States
115	-0.186544	-0.383992	0.0109049	United States
116	-0.206444	-0.404836	-0.00805079	United States
117	-0.226763	-0.426129	-0.0273972	United States
118	-0.247345	-0.447693	-0.046996	United States
119	-0.26803	-0.469349	-0.06671	United States
120	-0.288661	-0.490917	-0.0864038	United States
121	-0.309079	-0.512216	-0.105943	United States
122	-0.329128	-0.533063	-0.125194	United States
123	-0.348649	-0.553274	-0.144024	United States
124	-0.367484	-0.572667	-0.162301	United States
125	-0.385475	-0.591057	-0.179894	United States
126	-0.402465	-0.608259	-0.196671	United States
127	-0.418295	-0.624088	-0.212501	United States
128	-0.432807	-0.63836	-0.227254	United States
129	-0.445843	-0.650889	-0.240798	United States
130	-0.457247	-0.661491	-0.253002	United States
131	-0.466859	-0.66998	-0.263737	United States
132	-0.474521	-0.676173	-0.272869	United States
133	-0.480118	-0.679932	-0.280303	United States
134	-0.483695	-0.681308	-0.286083	United States
135	-0.485343	-0.680401	-0.290286	United States
136	-0.48515	-0.677312	-0.292988	United States
137	-0.483205	-0.672145	-0.294264	United States
138	-0.479595	-0.665	-0.294189	United States
139	-0.47441	-0.655983	-0.292837	United States
140	-0.467739	-0.645198	-0.29028	United States
141	-0.45967	-0.632748	-0.286591	United States
142	-0.450291	-0.618741	-0.281842	United States
143	-0.439693	-0.60328	-0.276105	United States
144	-0.427962	-0.586473	-0.269451	United States
145	-0.415188	-0.568424	-0.261952	United States
146	-0.40146	-0.549242	-0.253678	United States
147	-0.386866	-0.529032	-0.2447	United States
148	-0.371495	-0.507901	-0.235088	United States
149	-0.355435	-0.485957	-0.224914	United States
150	-0.338776	-0.463305	-0.214247	United States
151	-0.321605	-0.440053	-0.203158	United States
152	-0.304012	-0.416307	-0.191717	United States
153	-0.286086	-0.392175	-0.179996	United States
154	-0.267914	-0.367764	-0.168064	United States
155	-0.249586	-0.343179	-0.155992	United States
156	-0.23119	-0.318528	-0.143851	United States
157	-0.212815	-0.293917	-0.131713	United States
158	-0.194549	-0.269451	-0.119648	United States
159	-0.176482	-0.245236	-0.107729	United States
160	-0.158702	-0.221377	-0.0960272	United States
161	-0.141298	-0.197979	-0.0846159	United States
162	-0.124357	-0.175146	-0.0735684	United States
163	-0.10797	-0.152982	-0.0629588	United States
164	-0.0922246	-0.131587	-0.0528619	United States
165	-0.0772093	-0.111065	-0.0433539	United States
166	-0.063013	-0.0915141	-0.034512	United States
167	-0.0497244	-0.073034	-0.0264149	United States
168	-0.0374321	-0.0557212	-0.0191431	United States
169	-0.0262249	-0.0396705	-0.0127793	United States
170	-0.0161913	-0.0249744	-0.00740831	United States
171	-0.00742016	-0.0117222	-0.00311814	United States
172	0	0	0	United States
173	0.00598044	0.00185098	0.0101099	United States
174	0.0104325	0.00233516	0.0185298	United States
175	0.0132675	0.00134782	0.0251872	United States
176	0.0143968	-0.00122152	0.0300151	United States
177	0.0137317	-0.00548957	0.0329529	United States
178	0.0111834	-0.0115797	0.0339466	United States
179	0.00669197	-0.0195948	0.0329787	United States
180	0.000310995	-0.02953	0.030152	United States
181	-0.00787725	-0.0413483	0.0255938	United States
182	-0.0177905	-0.0550061	0.019425	United States
183	-0.0293465	-0.0704521	0.011759	United States
184	-0.0424631	-0.087628	0.00270179	United States
185	-0.057058	-0.106468	-0.00764805	United States
186	-0.0730489	-0.126899	-0.0191986	United States
187	-0.0903536	-0.148843	-0.0318639	United States
188	-0.10889	-0.172216	-0.0455635	United States
189	-0.128575	-0.19693	-0.0602213	United States
190	-0.149328	-0.222891	-0.075765	United States
191	-0.171066	-0.250006	-0.0921255	United States
192	-0.193706	-0.278175	-0.109236	United States
193	-0.217166	-0.3073	-0.127032	United States
194	-0.241364	-0.337279	-0.14545	United States
195	-0.266219	-0.36801	-0.164428	United States
196	-0.291647	-0.399389	-0.183905	United States
197	-0.317566	-0.431311	-0.203821	United States
198	-0.343894	-0.463673	-0.224116	United States
199	-0.37055	-0.496369	-0.24473	United States
200	-0.39745	-0.529294	-0.265605	United States
201	-0.424512	-0.562342	-0.286682	United States
202	-0.451654	-0.595407	-0.307902	United States
203	-0.478795	-0.628384	-0.329206	United States
204	-0.505851	-0.661167	-0.350534	United States
205	-0.53274	-0.693651	-0.371829	United States
206	-0.559381	-0.72573	-0.393032	United States
207	-0.58569	-0.757299	-0.414082	United States
208	-0.611587	-0.788253	-0.434921	United States
209	-0.636987	-0.818486	-0.455488	United States
210	-0.66181	-0.847895	-0.475725	United States
211	-0.685973	-0.876376	-0.49557	United States
212	-0.709393	-0.903825	-0.514962	United States
213	-0.731989	-0.930138	-0.533841	United States
214	-0.753679	-0.955214	-0.552143	United States
215	-0.774379	-0.97895	-0.569807	United States
216	-0.794008	-1.00125	-0.586769	United States
217	-0.812483	-1.022	-0.602965	United States
218	-0.829745	-1.04115	-0.618343	United States
219	-0.845821	-1.05873	-0.632917	United States
220	-0.860763	-1.07481	-0.646713	United States
221	-0.874621	-1.08948	-0.659759	United States
222	-0.887445	-1.10281	-0.672081	United States
223	-0.899287	-1.11487	-0.683704	United States
224	-0.910196	-1.12574	-0.694655	United States
225	-0.920223	-1.13548	-0.70496	United States
226	-0.929418	-1.14419	-0.714645	United States
227	-0.937834	-1.15193	-0.723735	United States
228	-0.945518	-1.15878	-0.732256	United States
229	-0.952524	-1.16481	-0.740234	United States
230	-0.9589	-1.1701	-0.747696	United States
231	-0.964697	-1.17473	-0.754668	United States
232	-0.969967	-1.17876	-0.761177	United States
233	-0.97476	-1.18227	-0.767251	United States
234	-0.979125	-1.18533	-0.772919	United States
235	-0.983114	-1.18802	-0.778211	United States
236	-0.986778	-1.1904	-0.783158	United States
237	-0.990166	-1.19254	-0.787793	United States
238	-0.99333	-1.19451	-0.792149	United States
239	-0.99632	-1.19638	-0.796262	United States
240	-0.999186	-1.1982	-0.800169	United States
241	-1.00198	-1.20005	-0.803912	United States
242	-1.00475	-1.20197	-0.807531	United States
243	-1.00755	-1.20403	-0.811071	United States
244	-1.01043	-1.20627	-0.81458	United States
245	-1.01343	-1.20876	-0.818106	United States
246	-1.01662	-1.21154	-0.821701	United States
247	-1.02004	-1.21466	-0.825419	United States
248	-1.02374	-1.21816	-0.829318	United States
249	-1.02777	-1.22208	-0.833455	United States
250	-1.03218	-1.22647	-0.837891	United States
251	-1.03702	-1.23136	-0.842689	United States
252	-1.04235	-1.23679	-0.847914	United States
253	-1.04821	-1.2428	-0.853629	United States
254	-1.05466	-1.24942	-0.859903	United States
255	-1.06174	-1.25668	-0.866801	United States
256	-1.06951	-1.26462	-0.874392	United States
257	-1.07801	-1.27328	-0.882743	United States
258	-1.0873	-1.28267	-0.891923	United States
259	-1.09742	-1.29285	-0.901998	United States
260	-1.10844	-1.30384	-0.913035	United States
261	-1.12039	-1.31568	-0.925099	United States
262	-1.13331	-1.32839	-0.93823	United States
263	-1.14713	-1.34189	-0.952368	United States
264	-1.16176	-1.3561	-0.967425	United States
265	-1.17713	-1.37095	-0.983312	United States
266	-1.19314	-1.38634	-0.999937	United States
267	-1.20971	-1.40221	-1.01721	United States
268	-1.22674	-1.41846	-1.03503	United States
269	-1.24416	-1.43503	-1.0533	United States
270	-1.26188	-1.45183	-1.07193	United States
271	-1.27981	-1.46881	-1.09082	United States
272	-1.29787	-1.48587	-1.10987	United States
273	-1.31596	-1.50296	-1.12897	United States
274	-1.33401	-1.51999	-1.14803	United States
275	-1.35192	-1.5369	-1.16695	United States
276	-1.36962	-1.55362	-1.18562	United States
277	-1.387	-1.57007	-1.20394	United States
278	-1.404	-1.58618	-1.22181	United States
279	-1.42051	-1.60188	-1.23914	United States
280	-1.43646	-1.6171	-1.25581	United States
281	-1.45175	-1.63177	-1.27174	United States
282	-1.46631	-1.64581	-1.28682	United States
283	-1.48005	-1.65914	-1.30095	United States
284	-1.49287	-1.6717	-1.31404	United States
285	-1.50469	-1.68339	-1.32599	United States
286	-1.51543	-1.69414	-1.33672	United States
287	-1.525	-1.70388	-1.34612	United States
288	-1.53331	-1.71251	-1.35412	United States
289	-1.54028	-1.71994	-1.36062	United States
290	-1.54582	-1.7261	-1.36555	United States
291	-1.54985	-1.73089	-1.3688	United States
292	-1.55227	-1.73423	-1.37032	United States
293	-1.55301	-1.73601	-1.37001	United States
294	-1.55197	-1.73614	-1.36779	United States
295	-1.54907	-1.73453	-1.3636	United States
296	-1.54422	-1.73108	-1.35736	United States
297	-1.53733	-1.72568	-1.34898	United States
298	-1.52833	-1.71825	-1.33841	United States
299	-1.51712	-1.70867	-1.32557	United States
300	-1.50362	-1.69685	-1.31039	United States
301	-1.48774	-1.68268	-1.2928	United States
302	-1.46939	-1.66606	-1.27272	United States
303	-1.44849	-1.64688	-1.25009	United States
304	-1.42495	-1.62506	-1.22484	United States
305	-1.39869	-1.60047	-1.19691	United States
306	-1.36961	-1.57302	-1.16621	United States
307	-1.33764	-1.54261	-1.13268	United States
308	-1.30269	-1.50913	-1.09625	United States
309	-1.26466	-1.47248	-1.05684	United States
310	-1.22348	-1.43256	-1.0144	United States
311	-1.17905	-1.38927	-0.968837	United States
312	-1.1313	-1.34251	-0.920088	United States
313	-1.08013	-1.29218	-0.868078	United States
314	-1.02546	-1.23818	-0.812731	United States
315	-0.96722	-1.18044	-0.753996	United States
316	-0.905466	-1.11902	-0.691915	United States
317	-0.840261	-1.05397	-0.626551	United States
318	-0.771675	-0.985382	-0.557968	United States
319	-0.699776	-0.913327	-0.486226	United States
320	-0.624635	-0.837884	-0.411385	United States
321	-0.546318	-0.759131	-0.333506	United States
322	-0.464897	-0.677148	-0.252646	United States
323	-0.380439	-0.592016	-0.168861	United States
324	-0.293013	-0.503818	-0.0822086	United States
325	-0.20269	-0.412636	0.00725707	United States
326	-0.109537	-0.318555	0.099482	United States
327	-0.0136234	-0.22166	0.194413	United States
328	0.0849812	-0.122036	0.291999	United States
329	0.186208	-0.0197709	0.392187	United States
330	0.289988	0.0850479	0.494929	United States
331	0.396253	0.192332	0.600174	United States
332	0.504933	0.301991	0.707874	United States
333	0.615959	0.413936	0.817981	United States
334	0.729262	0.528077	0.930447	United States
335	0.844774	0.644322	1.04523	United States
336	0.962424	0.76258	1.16227	United States
337	1.08215	0.88276	1.28153	United States
338	1.20387	1.00477	1.40296	United States
339	1.32752	1.12853	1.52652	United States
340	1.45304	1.25393	1.65215	United States
341	1.58035	1.3809	1.7798	United States
342	1.70939	1.50934	1.90943	United States
343	1.84008	1.63918	2.04099	United States
344	1.97236	1.77032	2.17441	United States
345	2.10616	1.90269	2.30964	United States
346	2.24141	2.0362	2.44662	United States
347	2.37804	2.17078	2.58529	United States
348	2.51598	2.30635	2.7256	United States
349	2.65516	2.44285	2.86747	United States
350	2.79551	2.5802	3.01083	United States
351	2.93697	2.71833	3.15561	United States
352	3.07946	2.85718	3.30175	United States
353	3.22292	2.99668	3.44917	United States
354	3.36728	3.13678	3.59778	United States
355	3.51247	3.27741	3.74752	United States
356	3.65841	3.41851	3.89831	United States
357	3.80504	3.56003	4.05005	United States
358	3.9523	3.70191	4.20268	United States
359	4.10011	3.8441	4.35611	United States
360	4.2484	3.98653	4.51026	United States
361	4.3971	4.12916	4.66505	United States
362	4.54615	4.27192	4.82038	United States
363	4.69548	4.41476	4.97619	United States
364	4.84501	4.55764	5.13238	United States
365	4.99468	4.70049	5.28887	United States
0	0.433975	0.117764	0.750185	Germany
1	0.268281	-0.039329	0.575891	Germany
2	0.102604	-0.19659	0.401799	Germany
3	-0.0629704	-0.353956	0.228015	Germany
4	-0.228342	-0.511346	0.054663	Germany
5	-0.393407	-0.668683	-0.118132	Germany
6	-0.558066	-0.825887	-0.290245	Germany
7	-0.722215	-0.982879	-0.461551	Germany
8	-0.885753	-1.13958	-0.631926	Germany
9	-1.04858	-1.29591	-0.801244	Germany
10	-1.21059	-1.45179	-0.969384	Germany
11	-1.37168	-1.60714	-1.13622	Germany
12	-1.53176	-1.76188	-1.30164	Germany
13	-1.69072	-1.91591	-1.46552	Germany
14	-1.84845	-2.06915	-1.62775	Germany
15	-2.00486	-2.22152	-1.7882	Germany
16	-2.15984	-2.3729	-1.94679	Germany
17	-2.3133	-2.52321	-2.10339	Germany
18	-2.46513	-2.67234	-2.25792	Germany
19	-2.61523	-2.82017	-2.41028	Germany
20	-2.76349	-2.96661	-2.56037	Germany
21	-2.90982	-3.11152	-2.70811	Germany
22	-3.05411	-3.2548	-2.85342	Germany
23	-3.19626	-3.3963	-2.99623	Germany
24	-3.33618	-3.53591	-3.13645	Germany
25	-3.47375	-3.67348	-3.27402	Germany
26	-3.60888	-3.80889	-3.40887	Germany
27	-3.74146	-3.94199	-3.54092	Germany
28	-3.87139	-4.07266	-3.67013	Germany
29	-3.99858	-4.20074	-3.79641	Germany
30	-4.12291	-4.32611	-3.91971	Germany
31	-4.24429	-4.44863	-4.03995	Germany
32	-4.36262	-4.56816	-4.15707	Germany
33	-4.47778	-4.68456	-4.271	Germany
34	-4.58969	-4.79771	-4.38168	Germany
35	-4.69824	-4.90746	-4.48903	Germany
36	-4.80333	-5.01369	-4.59297	Germany
37	-4.90485	-5.11628	-4.69343	Germany
38	-5.00271	-5.21508	-4.79034	Germany
39	-5.0968	-5.30999	-4.88361	Germany
40	-5.18702	-5.40087	-4.97317	Germany
41	-5.27327	-5.48761	-5.05893	Germany
42	-5.35544	-5.57009	-5.1408	Germany
43	-5.43344	-5.64818	-5.2187	Germany
44	-5.50717	-5.72179	-5.29255	Germany
45	-5.57651	-5.79079	-5.36223	Germany
46	-5.64142	-5.85512	-5.42771	Germany
47	-5.70199	-5.9149	-5.48907	Germany
48	-5.75836	-5.97029	-5.54643	Germany
49	-5.81069	-6.02145	-5.59993	Germany
50	-5.85911	-6.06855	-5.64968	Germany
51	-5.90378	-6.11174	-5.69581	Germany
52	-5.94482	-6.15121	-5.73843	Germany
53	-5.9824	-6.18712	-5.77768	Germany
54	-6.01664	-6.21963	-5.81366	Germany
55	-6.04771	-6.24892	-5.8465	Germany
56	-6.07573	-6.27515	-5.87631	Germany
57	-6.10086	-6.2985	-5.90321	Germany
58	-6.12323	-6.31914	-5.92733	Germany
59	-6.143	-6.33723	-5.94878	Germany
60	-6.1603	-6.35293	-5.96768	Germany
61	-6.17529	-6.36643	-5.98415	Germany
62	-6.1881	-6.37787	-5.99832	Germany
63	-6.19888	-6.38743	-6.01032	Germany
64	-6.20777	-6.39527	-6.02027	Germany
65	-6.21491	-6.40153	-6.0283	Germany
66	-6.22046	-6.40638	-6.03454	Germany
67	-6.22455	-6.40997	-6.03913	Germany
68	-6.22733	-6.41245	-6.04222	Germany
69	-6.22895	-6.41395	-6.04395	Germany
70	-6.22954	-6.41463	-6.04445	Germany
71	-6.22925	-6.41462	-6.04389	Germany
72	-6.22823	-6.41405	-6.04241	Germany
73	-6.22662	-6.41306	-6.04018	Germany
74	-6.22456	-6.41177	-6.03735	Germany
75	-6.2222	-6.41032	-6.03408	Germany
76	-6.21967	-6.40882	-6.03053	Germany
77	-6.21714	-6.4074	-6.02688	Germany
78	-6.21473	-6.40618	-6.02328	Germany
79	-6.2126	-6.40529	-6.01991	Germany
80	-6.21089	-6.40484	-6.01693	Germany
81	-6.20973	-6.40496	-6.01451	Germany
82	-6.20929	-6.40576	-6.01281	Germany
83	-6.20969	-6.40737	-6.01201	Germany
84	-6.21109	-6.4099	-6.01227	Germany
85	-6.21362	-6.4135	-6.01375	Germany
86	-6.21744	-6.41827	-6.01661	Germany
87	-6.22268	-6.42434	-6.02102	Germany
88	-6.22949	-6.43186	-6.02713	Germany
89	-6.23802	-6.44094	-6.0351	Germany
90	-6.24835	-6.45168	-6.04503	Germany
91	-6.26034	-6.46392	-6.05675	Germany
92	-6.27378	-6.4775	-6.07007	Germany
93	-6.28849	-6.49221	-6.08477	Germany
94	-6.30426	-6.50789	-6.10062	Germany
95	-6.32088	-6.52434	-6.11742	Germany
96	-6.33816	-6.54138	-6.13495	Germany
97	-6.35591	-6.55884	-6.15298	Germany
98	-6.37392	-6.57653	-6.1713	Germany
99	-6.39198	-6.59428	-6.18968	Germany
100	-6.40991	-6.6119	-6.20792	Germany
101	-6.4275	-6.6292	-6.22579	Germany
102	-6.44455	-6.64602	-6.24307	Germany
103	-6.46086	-6.66216	-6.25956	Germany
104	-6.47623	-6.67744	-6.27503	Germany
105	-6.49047	-6.69167	-6.28927	Germany
106	-6.50337	-6.70466	-6.30209	Germany
107	-6.51473	-6.71621	-6.31325	Germany
108	-6.52436	-6.72614	-6.32258	Germany
109	-6.53205	-6.73424	-6.32985	Germany
110	-6.5376	-6.74032	-6.33488	Germany
111	-6.54082	-6.74416	-6.33747	Germany
112	-6.5415	-6.74557	-6.33743	Germany
113	-6.53945	-6.74434	-6.33455	Germany
114	-6.53446	-6.74024	-6.32867	Germany
115	-6.52633	-6.73308	-6.31958	Germany
116	-6.51487	-6.72263	-6.30712	Germany
117	-6.49988	-6.70867	-6.29109	Germany
118	-6.48115	-6.69099	-6.27132	Germany
119	-6.45849	-6.66936	-6.24763	Germany
120	-6.4317	-6.64356	-6.21984	Germany
121	-6.40057	-6.61336	-6.18778	Germany
122	-6.36491	-6.57854	-6.15128	Germany
123	-6.32452	-6.53887	-6.11016	Germany
124	-6.27919	-6.49413	-6.06426	Germany
125	-6.22874	-6.44408	-6.01339	Germany
126	-6.17295	-6.38851	-5.95738	Germany
127	-6.11162	-6.32718	-5.89607	Germany
128	-6.04457	-6.25986	-5.82929	Germany
129	-5.97159	-6.18632	-5.75686	Germany
130	-5.89247	-6.10634	-5.6786	Germany
131	-5.80703	-6.0197	-5.59436	Germany
132	-5.71505	-5.92615	-5.50396	Germany
133	-5.61644	-5.82557	-5.4073	Germany
134	-5.51142	-5.7182	-5.30463	Germany
135	-5.40032	-5.60439	-5.19625	Germany
136	-5.28347	-5.48446	-5.08248	Germany
137	-5.1612	-5.35876	-4.96363	Germany
138	-5.03382	-5.22764	-4.84001	Germany
139	-4.90168	-5.09143	-4.71193	Germany
140	-4.76509	-4.95048	-4.5797	Germany
141	-4.62438	-4.80513	-4.44363	Germany
142	-4.47988	-4.65573	-4.30403	Germany
143	-4.33191	-4.50262	-4.16121	Germany
144	-4.18081	-4.34615	-4.01547	Germany
145	-4.02689	-4.18665	-3.86712	Germany
146	-3.87048	-4.02449	-3.71647	Germany
147	-3.71191	-3.85999	-3.56383	Germany
148	-3.55151	-3.69352	-3.4095	Germany
149	-3.38959	-3.52541	-3.25378	Germany
150	-3.2265	-3.356	-3.097	Germany
151	-3.06255	-3.18566	-2.93945	Germany
152	-2.89807	-3.01472	-2.78143	Germany
153	-2.73339	-2.84352	-2.62327	Germany
154	-2.56884	-2.67242	-2.46526	Germany
155	-2.40473	-2.50175	-2.3077	Germany
156	-2.2414	-2.33187	-2.15092	Germany
157	-2.07917	-2.16312	-1.99522	Germany
158	-1.91837	-1.99585	-1.84089	Germany
159	-1.75933	-1.83039	-1.68826	Germany
160	-1.60237	-1.66709	-1.53764	Germany
161	-1.44781	-1.5063	-1.38932	Germany
162	-1.29599	-1.34836	-1.24362	Germany
163	-1.14723	-1.19361	-1.10086	Germany
164	-1.00186	-1.04239	-0.961342	Germany
165	-0.860206	-0.895031	-0.825381	Germany
166	-0.722589	-0.751884	-0.693293	Germany
167	-0.589338	-0.613281	-0.565395	Germany
168	-0.460779	-0.479554	-0.442005	Germany
169	-0.33724	-0.351036	-0.323444	Germany
170	-0.219046	-0.228055	-0.210038	Germany
171	-0.106524	-0.110936	-0.102112	Germany
172	0	0	0	Germany
173	0.100199	0.095963	0.104436	Germany
174	0.193748	0.185435	0.202061	Germany
175	0.280319	0.268069	0.29257	Germany
176	0.359587	0.34351	0.375665	Germany
177	0.431225	0.411397	0.451053	Germany
178	0.495003	0.471457	0.518549	Germany
179	0.551076	0.523794	0.578358	Germany
180	0.599696	0.568613	0.630779	Germany
181	0.641115	0.606126	0.676104	Germany
182	0.675584	0.636551	0.714618	Germany
183	0.703356	0.660113	0.746598	Germany
184	0.724681	0.677047	0.772315	Germany
185	0.739811	0.687591	0.792032	Germany
186	0.748999	0.691992	0.806006	Germany
187	0.752496	0.690503	0.814489	Germany
188	0.750553	0.683378	0.817727	Germany
189	0.743422	0.670878	0.815965	Germany
190	0.731355	0.653266	0.809443	Germany
191	0.714603	0.630809	0.798397	Germany
192	0.693418	0.603775	0.783062	Germany
193	0.668053	0.572432	0.763674	Germany
194	0.638758	0.537053	0.740463	Germany
195	0.605785	0.49791	0.713661	Germany
196	0.569386	0.455275	0.683498	Germany
197	0.529813	0.409422	0.650203	Germany
198	0.487317	0.360626	0.614007	Germany
199	0.442149	0.309161	0.575138	Germany
200	0.394563	0.255301	0.533825	Germany
201	0.344809	0.199322	0.490295	Germany
202	0.293138	0.141498	0.444778	Germany
203	0.239803	0.0821056	0.397501	Germany
204	0.185056	0.0214182	0.348694	Germany
205	0.129148	-0.0402887	0.298584	Germany
206	0.0723299	-0.10274	0.2474	Germany
207	0.0148545	-0.165662	0.195371	Germany
208	-0.0430268	-0.228779	0.142726	Germany
209	-0.101062	-0.291818	0.0896935	Germany
210	-0.159001	-0.354505	0.0365036	Germany
211	-0.21659	-0.416566	-0.0166139	Germany
212	-0.273578	-0.477728	-0.0694288	Germany
213	-0.329714	-0.537719	-0.12171	Germany
214	-0.384746	-0.596266	-0.173227	Germany
215	-0.438422	-0.653099	-0.223746	Germany
216	-0.490491	-0.707947	-0.273035	Germany
217	-0.540701	-0.760541	-0.32086	Germany
218	-0.58886	-0.810679	-0.367041	Germany
219	-0.635021	-0.858431	-0.411612	Germany
220	-0.679297	-0.903931	-0.454664	Germany
221	-0.7218	-0.947316	-0.496284	Germany
222	-0.762643	-0.988724	-0.536562	Germany
223	-0.801938	-1.02829	-0.575586	Germany
224	-0.839798	-1.06615	-0.613444	Germany
225	-0.876336	-1.10245	-0.650224	Germany
226	-0.911664	-1.13731	-0.686014	Germany
227	-0.945895	-1.17089	-0.720901	Germany
228	-0.979142	-1.20331	-0.754975	Germany
229	-1.01152	-1.23471	-0.788322	Germany
230	-1.04313	-1.26524	-0.821031	Germany
231	-1.0741	-1.29501	-0.853192	Germany
232	-1.10454	-1.32419	-0.884892	Germany
233	-1.13455	-1.35288	-0.916223	Germany
234	-1.16426	-1.38124	-0.947274	Germany
235	-1.19377	-1.4094	-0.978137	Germany
236	-1.2232	-1.43749	-1.00891	Germany
237	-1.25265	-1.46563	-1.03967	Germany
238	-1.28225	-1.49397	-1.07054	Germany
239	-1.31211	-1.52262	-1.10159	Germany
240	-1.34233	-1.55172	-1.13293	Germany
241	-1.37303	-1.58138	-1.16467	Germany
242	-1.40432	-1.61174	-1.1969	Germany
243	-1.43632	-1.64291	-1.22973	Germany
244	-1.46914	-1.675	-1.26327	Germany
245	-1.50288	-1.70814	-1.29763	Germany
246	-1.53767	-1.74243	-1.33292	Germany
247	-1.57362	-1.77799	-1.36925	Germany
248	-1.61084	-1.81492	-1.40675	Germany
249	-1.64943	-1.85333	-1.44553	Germany
250	-1.68952	-1.89333	-1.48572	Germany
251	-1.73122	-1.93501	-1.52743	Germany
252	-1.77463	-1.97847	-1.57079	Germany
253	-1.81988	-2.02382	-1.61594	Germany
254	-1.86707	-2.07115	-1.66299	Germany
255	-1.91632	-2.12056	-1.71208	Germany
256	-1.96774	-2.17214	-1.76334	Germany
257	-2.02144	-2.226	-1.81688	Germany
258	-2.07754	-2.28221	-1.87286	Germany
259	-2.13614	-2.34089	-1.93139	Germany
260	-2.19736	-2.40212	-1.9926	Germany
261	-2.26132	-2.46601	-2.05663	Germany
262	-2.32812	-2.53265	-2.1236	Germany
263	-2.39783	-2.60209	-2.19358	Germany
264	-2.47032	-2.6742	-2.26645	Germany
265	-2.54541	-2.7488	-2.34202	Germany
266	-2.62291	-2.82571	-2.42011	Germany
267	-2.70265	-2.90476	-2.50053	Germany
268	-2.78444	-2.98578	-2.5831	Germany
269	-2.8681	-3.06858	-2.66763	Germany
270	-2.95346	-3.15301	-2.75392	Germany
271	-3.04033	-3.23889	-2.84178	Germany
272	-3.12854	-3.32606	-2.93102	Germany
273	-3.21789	-3.41434	-3.02144	Germany
274	-3.30822	-3.50358	-3.11285	Germany
275	-3.39933	-3.5936	-3.20506	Germany
276	-3.49105	-3.68424	-3.29786	Germany
277	-3.5832	-3.77534	-3.39106	Germany
278	-3.6756	-3.86672	-3.48447	Germany
279	-3.76806	-3.95824	-3.57789	Germany
280	-3.86041	-4.04971	-3.67112	Germany
281	-3.95247	-4.14097	-3.76397	Germany
282	-4.04405	-4.23186	-3.85624	Germany
283	-4.13497	-4.3222	-3.94774	Germany
284	-4.22506	-4.41183	-4.03828	Germany
285	-4.31413	-4.50058	-4.12767	Germany
286	-4.402	-4.58827	-4.21572	Germany
287	-4.48849	-4.67474	-4.30224	Germany
288	-4.57342	-4.75979	-4.38704	Germany
289	-4.65661	-4.84327	-4.46995	Germany
290	-4.73788	-4.92498	-4.55078	Germany
291	-4.81704	-5.00474	-4.62934	Germany
292	-4.89393	-5.08238	-4.70548	Germany
293	-4.96835	-5.1577	-4.779	Germany
294	-5.04012	-5.23051	-4.84973	Germany
295	-5.10907	-5.30064	-4.91751	Germany
296	-5.17502	-5.36788	-4.98216	Germany
297	-5.23778	-5.43204	-5.04351	Germany
298	-5.29717	-5.49294	-5.1014	Germany
299	-5.35301	-5.55037	-5.15565	Germany
300	-5.40513	-5.60414	-5.20611	Germany
301	-5.45333	-5.65405	-5.25261	Germany
302	-5.49745	-5.69991	-5.29498	Germany
303	-5.53729	-5.74152	-5.33306	Germany
304	-5.57268	-5.77868	-5.36669	Germany
305	-5.60345	-5.81119	-5.3957	Germany
306	-5.62939	-5.83885	-5.41993	Germany
307	-5.65035	-5.86148	-5.43922	Germany
308	-5.66613	-5.87886	-5.45339	Germany
309	-5.67655	-5.8908	-5.4623	Germany
310	-5.68144	-5.89711	-5.46576	Germany
311	-5.68061	-5.89759	-5.46363	Germany
312	-5.67389	-5.89205	-5.45572	Germany
313	-5.66108	-5.88028	-5.44188	Germany
314	-5.64202	-5.8621	-5.42194	Germany
315	-5.61652	-5.83731	-5.39572	Germany
316	-5.58439	-5.80573	-5.36306	Germany
317	-5.54552	-5.76721	-5.32384	Germany
318	-5.49999	-5.72184	-5.27814	Germany
319	-5.44792	-5.66977	-5.22608	Germany
320	-5.38947	-5.61113	-5.1678	Germany
321	-5.32475	-5.54609	-5.10342	Germany
322	-5.25392	-5.47477	-5.03306	Germany
323	-5.1771	-5.39733	-4.95686	Germany
324	-5.09443	-5.31393	-4.87493	Germany
325	-5.00605	-5.2247	-4.78739	Germany
326	-4.91209	-5.12981	-4.69437	Germany
327	-4.81269	-5.0294	-4.59597	Germany
328	-4.70798	-4.92363	-4.49233	Germany
329	-4.59811	-4.81266	-4.38356	Germany
330	-4.4832	-4.69663	-4.26978	Germany
331	-4.3634	-4.57572	-4.15109	Germany
332	-4.23884	-4.45006	-4.02761	Germany
333	-4.10965	-4.31984	-3.89947	Germany
334	-3.97597	-4.18519	-3.76676	Germany
335	-3.83795	-4.04629	-3.6296	Germany
336	-3.6957	-3.9033	-3.4881	Germany
337	-3.54937	-3.75636	-3.34238	Germany
338	-3.3991	-3.60566	-3.19255	Germany
339	-3.24502	-3.45134	-3.03871	Germany
340	-3.08727	-3.29356	-2.88098	Germany
341	-2.92598	-3.13249	-2.71948	Germany
342	-2.76129	-2.96827	-2.55431	Germany
343	-2.59334	-2.80108	-2.3856	Germany
344	-2.42226	-2.63105	-2.21347	Germany
345	-2.24818	-2.45834	-2.03803	Germany
346	-2.07125	-2.2831	-1.8594	Germany
347	-1.8916	-2.10548	-1.67772	Germany
348	-1.70937	-1.92562	-1.49311	Germany
349	-1.52468	-1.74365	-1.30571	Germany
350	-1.33769	-1.55973	-1.11564	Germany
351	-1.14851	-1.37398	-0.92305	Germany
352	-0.9573	-1.18653	-0.72807	Germany
353	-0.764183	-0.99752	-0.530845	Germany
354	-0.569297	-0.807076	-0.331519	Germany
355	-0.37278	-0.615322	-0.130237	Germany
356	-0.174766	-0.422386	0.0728547	Germany
357	0.0246086	-0.228389	0.277607	Germany
358	0.225207	-0.0334556	0.483869	Germany
359	0.426893	0.162294	0.691493	Germany
360	0.629532	0.358738	0.900326	Germany
361	0.832987	0.555755	1.11022	Germany
362	1.03712	0.753226	1.32102	Germany
363	1.2418	0.951031	1.53257	Germany
364	1.44689	1.14905	1.74473	Germany
365	1.65225	1.34716	1.95734	Germany
0	1.29428	0.912203	1.67635	France
1	1.13874	0.767212	1.51027	France
2	0.983224	0.622002	1.34445	France
3	0.827848	0.47666	1.17904	France
4	0.672749	0.331296	1.0142	France
5	0.518065	0.186019	0.850111	France
6	0.363936	0.040937	0.686935	France
7	0.2105	-0.103842	0.524842	France
8	0.0578954	-0.248207	0.363998	France
9	-0.0937391	-0.39205	0.204572	France
10	-0.244265	-0.535258	0.0467286	France
11	-0.393543	-0.677718	-0.109368	France
12	-0.541436	-0.819313	-0.263558	France
13	-0.687804	-0.959925	-0.415683	France
14	-0.832509	-1.09943	-0.56559	France
15	-0.975412	-1.2377	-0.713129	France
16	-1.11638	-1.37459	-0.858158	France
17	-1.25526	-1.50998	-1.00054	France
18	-1.39193	-1.64372	-1.14014	France
19	-1.52624	-1.77565	-1.27683	France
20	-1.65805	-1.90561	-1.4105	France
21	-1.78724	-2.03345	-1.54103	France
22	-1.91365	-2.15899	-1.66831	France
23	-2.03715	-2.28207	-1.79223	France
24	-2.1576	-2.40249	-1.91271	France
25	-2.27487	-2.52009	-2.02964	France
26	-2.38881	-2.63468	-2.14293	France
27	-2.49928	-2.74607	-2.25249	France
28	-2.60615	-2.85408	-2.35822	France
29	-2.70928	-2.95853	-2.46003	France
30	-2.80853	-3.05923	-2.55783	France
31	-2.90376	-3.15599	-2.65152	France
32	-2.99483	-3.24863	-2.74102	France
33	-3.0816	-3.33698	-2.82622	France
34	-3.16394	-3.42086	-2.90703	France
35	-3.24171	-3.50008	-2.98333	France
36	-3.31476	-3.57449	-3.05504	France
37	-3.38297	-3.64389	-3.12204	France
38	-3.44618	-3.70814	-3.18423	France
39	-3.50427	-3.76705	-3.24149	France
40	-3.55709	-3.82047	-3.29371	France
41	-3.60451	-3.86824	-3.34077	France
42	-3.64638	-3.9102	-3.38256	France
43	-3.68257	-3.9462	-3.41895	France
44	-3.71294	-3.97607	-3.44981	France
45	-3.73742	-3.99976	-3.47508	France
46	-3.7562	-4.01746	-3.49494	France
47	-3.76954	-4.02946	-3.50963	France
48	-3.77771	-4.03605	-3.51938	France
49	-3.78097	-4.03751	-3.52443	France
50	-3.77958	-4.03415	-3.52502	France
51	-3.77381	-4.02624	-3.52137	France
52	-3.7639	-4.01409	-3.51372	France
53	-3.75014	-3.99799	-3.50229	France
54	-3.73277	-3.97822	-3.48731	France
55	-3.71206	-3.9551	-3.46902	France
56	-3.68827	-3.92891	-3.44764	France
57	-3.66167	-3.89994	-3.4234	France
58	-3.63251	-3.8685	-3.39653	France
59	-3.60107	-3.83487	-3.36726	France
60	-3.56759	-3.79935	-3.33582	France
61	-3.53234	-3.76223	-3.30245	France
62	-3.49559	-3.72378	-3.26739	France
63	-3.45759	-3.6843	-3.23088	France
64	-3.41861	-3.64406	-3.19316	France
65	-3.37891	-3.60334	-3.15448	France
66	-3.33875	-3.56242	-3.11508	France
67	-3.2984	-3.52155	-3.07524	France
68	-3.25811	-3.48101	-3.0352	France
69	-3.21814	-3.44105	-2.99524	France
70	-3.17877	-3.40192	-2.95563	France
71	-3.14025	-3.36387	-2.91663	France
72	-3.10284	-3.32715	-2.87853	France
73	-3.06681	-3.29201	-2.84161	France
74	-3.03241	-3.25867	-2.80615	France
75	-2.99992	-3.22738	-2.77245	France
76	-2.96958	-3.19837	-2.74079	France
77	-2.94167	-3.17188	-2.71145	France
78	-2.91644	-3.14813	-2.68474	France
79	-2.89416	-3.12737	-2.66095	France
80	-2.87508	-3.10981	-2.64035	France
81	-2.85948	-3.0957	-2.62326	France
82	-2.84761	-3.08527	-2.60995	France
83	-2.83974	-3.07876	-2.60071	France
84	-2.83612	-3.0764	-2.59584	France
85	-2.83702	-3.07843	-2.5956	France
86	-2.8427	-3.08511	-2.60029	France
87	-2.85342	-3.09667	-2.61018	France
88	-2.86936	-3.11328	-2.62544	France
89	-2.8903	-3.13474	-2.64586	France
90	-2.91596	-3.16077	-2.67114	France
91	-2.94603	-3.1911	-2.70096	France
92	-2.98022	-3.22545	-2.735	France
93	-3.01824	-3.26354	-2.77295	France
94	-3.05979	-3.3051	-2.81448	France
95	-3.10457	-3.34986	-2.85928	France
96	-3.15229	-3.39755	-2.90704	France
97	-3.20265	-3.44789	-2.95742	France
98	-3.25536	-3.50061	-3.01011	France
99	-3.31012	-3.55544	-3.06479	France
100	-3.36663	-3.6121	-3.12115	France
101	-3.4246	-3.67031	-3.17888	France
102	-3.48373	-3.7298	-3.23766	France
103	-3.54373	-3.79027	-3.29719	France
104	-3.6043	-3.85144	-3.35716	France
105	-3.66514	-3.91302	-3.41726	France
106	-3.72597	-3.97473	-3.47721	France
107	-3.78648	-4.03625	-3.5367	France
108	-3.84637	-4.09729	-3.59545	France
109	-3.90536	-4.15755	-3.65317	France
110	-3.96314	-4.21672	-3.70957	France
111	-4.01943	-4.27448	-3.76437	France
112	-4.07391	-4.33053	-3.81729	France
113	-4.12631	-4.38455	-3.86807	France
114	-4.17632	-4.43621	-3.91643	France
115	-4.22364	-4.4852	-3.96209	France
116	-4.26799	-4.53119	-4.0048	France
117	-4.30906	-4.57385	-4.04428	France
118	-4.34656	-4.61286	-4.08026	France
119	-4.3802	-4.64789	-4.1125	France
120	-4.40967	-4.67862	-4.14072	France
121	-4.43468	-4.7047	-4.16467	France
122	-4.45494	-4.72581	-4.18407	France
123	-4.47015	-4.74162	-4.19868	France
124	-4.48002	-4.7518	-4.20823	France
125	-4.48424	-4.75601	-4.21247	France
126	-4.48252	-4.75393	-4.21112	France
127	-4.47458	-4.74522	-4.20394	France
128	-4.4601	-4.72954	-4.19065	France
129	-4.4388	-4.70658	-4.17101	France
130	-4.41046	-4.67609	-4.14483	France
131	-4.37525	-4.63824	-4.11226	France
132	-4.3334	-4.59328	-4.07352	France
133	-4.28516	-4.54148	-4.02884	France
134	-4.23077	-4.48309	-3.97845	France
135	-4.17047	-4.41837	-3.92256	France
136	-4.1045	-4.3476	-3.8614	France
137	-4.0331	-4.27102	-3.79518	France
138	-3.95653	-4.18892	-3.72414	France
139	-3.87501	-4.10155	-3.64848	France
140	-3.7888	-4.00917	-3.56843	France
141	-3.69813	-3.91207	-3.4842	France
142	-3.60325	-3.81049	-3.39602	France
143	-3.5044	-3.70471	-3.3041	France
144	-3.40183	-3.59499	-3.20867	France
145	-3.29576	-3.4816	-3.10992	France
146	-3.18646	-3.36481	-3.0081	France
147	-3.07415	-3.24489	-2.90341	France
148	-2.95908	-3.12209	-2.79607	France
149	-2.8415	-2.9967	-2.6863	France
150	-2.72164	-2.86897	-2.57431	France
151	-2.59975	-2.73918	-2.46033	France
152	-2.47608	-2.60758	-2.34457	France
153	-2.35085	-2.47445	-2.22725	France
154	-2.22432	-2.34005	-2.10859	France
155	-2.09673	-2.20465	-1.98881	France
156	-1.96832	-2.06851	-1.86813	France
157	-1.83933	-1.9319	-1.74677	France
158	-1.71001	-1.79507	-1.62495	France
159	-1.58059	-1.65829	-1.50289	France
160	-1.45133	-1.52183	-1.38082	France
161	-1.32245	-1.38594	-1.25897	France
162	-1.19421	-1.25087	-1.13755	France
163	-1.06685	-1.11689	-1.01681	France
164	-0.940601	-0.984239	-0.896962	France
165	-0.815717	-0.853176	-0.778258	France
166	-0.692436	-0.723941	-0.660932	France
167	-0.571002	-0.596776	-0.545228	France
168	-0.451656	-0.471915	-0.431396	France
169	-0.33464	-0.349589	-0.31969	France
170	-0.220197	-0.23002	-0.210375	France
171	-0.10857	-0.113421	-0.103719	France
172	0	0	0	France
173	0.10527	0.100494	0.110045	France
174	0.207041	0.197512	0.216569	France
175	0.305287	0.290972	0.319601	France
176	0.400026	0.380842	0.41921	France
177	0.491276	0.467096	0.515456	France
178	0.579054	0.549718	0.608391	France
179	0.663379	0.628701	0.698057	France
180	0.744268	0.704042	0.784493	France
181	0.821738	0.775749	0.867726	France
182	0.895807	0.843832	0.947782	France
183	0.966493	0.908309	1.02468	France
184	1.03381	0.969201	1.09843	France
185	1.09779	1.02653	1.16904	France
186	1.15843	1.08034	1.23653	France
187	1.21576	1.13064	1.30089	France
188	1.2698	1.17748	1.36212	France
189	1.32056	1.22088	1.42023	France
190	1.36806	1.2609	1.47522	France
191	1.41232	1.29756	1.52708	France
192	1.45335	1.3309	1.57581	France
193	1.49118	1.36097	1.6214	France
194	1.52583	1.38781	1.66384	France
195	1.5573	1.41145	1.70314	France
196	1.58561	1.43194	1.73929	France
197	1.6108	1.44932	1.77227	France
198	1.63286	1.46363	1.80209	France
199	1.65183	1.47492	1.82873	France
200	1.66771	1.48323	1.85219	France
201	1.68053	1.4886	1.87246	France
202	1.6903	1.49107	1.88953	France
203	1.69704	1.49069	1.90339	France
204	1.70077	1.4875	1.91405	France
205	1.70151	1.48154	1.92148	France
206	1.69927	1.47285	1.92569	France
207	1.69408	1.46149	1.92667	France
208	1.68594	1.44748	1.9244	France
209	1.67488	1.43087	1.91889	France
210	1.66091	1.4117	1.91013	France
211	1.64406	1.39002	1.89811	France
212	1.62434	1.36585	1.88283	France
213	1.60177	1.33925	1.86428	France
214	1.57636	1.31025	1.84246	France
215	1.54813	1.27889	1.81737	France
216	1.51712	1.24521	1.78902	France
217	1.48336	1.20924	1.75748	France
218	1.44692	1.17101	1.72283	France
219	1.40786	1.13056	1.68516	France
220	1.36624	1.08793	1.64454	France
221	1.32211	1.04315	1.60107	France
222	1.27553	0.996246	1.55482	France
223	1.22657	0.947259	1.50588	France
224	1.17528	0.896221	1.45434	France
225	1.12172	0.843166	1.40028	France
226	1.06595	0.788126	1.34378	France
227	1.00803	0.731135	1.28493	France
228	0.948018	0.672227	1.22381	France
229	0.885971	0.611434	1.16051	France
230	0.821949	0.548792	1.09511	France
231	0.75601	0.484334	1.02769	France
232	0.688215	0.418096	0.958333	France
233	0.618621	0.350113	0.887128	France
234	0.547287	0.280422	0.814152	France
235	0.474273	0.209059	0.739486	France
236	0.399637	0.136064	0.66321	France
237	0.323438	0.0614752	0.5854	France
238	0.245734	-0.0146654	0.506134	France
239	0.166586	-0.0923156	0.425487	France
240	0.086051	-0.171431	0.343533	France
241	0.00418856	-0.251965	0.260342	France
242	-0.0789426	-0.33387	0.175984	France
243	-0.163284	-0.417095	0.0905273	France
244	-0.248776	-0.501587	0.00403583	France
245	-0.33536	-0.587292	-0.0834272	France
246	-0.422977	-0.674153	-0.171801	France
247	-0.511569	-0.76211	-0.261029	France
248	-0.601077	-0.8511	-0.351053	France
249	-0.691441	-0.941061	-0.44182	France
250	-0.782603	-1.03193	-0.53328	France
251	-0.874504	-1.12363	-0.625381	France
252	-0.967085	-1.21609	-0.718078	France
253	-1.06029	-1.30925	-0.811322	France
254	-1.15405	-1.40303	-0.905071	France
255	-1.24832	-1.49736	-0.999279	France
256	-1.34303	-1.59216	-1.0939	France
257	-1.43813	-1.68736	-1.18891	France
258	-1.53356	-1.78288	-1.28424	France
259	-1.62925	-1.87864	-1.37987	France
260	-1.72516	-1.97457	-1.47575	France
261	-1.82121	-2.07059	-1.57183	France
262	-1.91736	-2.16663	-1.66809	France
263	-2.01354	-2.26261	-1.76446	France
264	-2.10969	-2.35846	-1.86092	France
265	-2.20576	-2.45411	-1.9574	France
266	-2.30167	-2.54948	-2.05386	France
267	-2.39734	-2.64448	-2.15019	France
268	-2.49264	-2.73901	-2.24627	France
269	-2.58747	-2.83296	-2.34199	France
270	-2.68173	-2.92623	-2.43724	France
271	-2.77531	-3.01873	-2.53188	France
272	-2.86809	-3.11038	-2.62581	France
273	-2.95998	-3.20106	-2.71889	France
274	-3.05085	-3.2907	-2.811	France
275	-3.14061	-3.3792	-2.90202	France
276	-3.22914	-3.46647	-2.99182	France
277	-3.31634	-3.55242	-3.08027	France
278	-3.4021	-3.63696	-3.16724	France
279	-3.48631	-3.72001	-3.25262	France
280	-3.56887	-3.80147	-3.33627	France
281	-3.64966	-3.88125	-3.41807	France
282	-3.72858	-3.95927	-3.49789	France
283	-3.80551	-4.03542	-3.5756	France
284	-3.88036	-4.10963	-3.65109	France
285	-3.95301	-4.18178	-3.72423	France
286	-4.02335	-4.2518	-3.79491	France
287	-4.09128	-4.31957	-3.863	France
288	-4.15669	-4.385	-3.92839	France
289	-4.21947	-4.44799	-3.99096	France
290	-4.27952	-4.50842	-4.05061	France
291	-4.33672	-4.5662	-4.10723	France
292	-4.39096	-4.62121	-4.16071	France
293	-4.44214	-4.67335	-4.21094	France
294	-4.49015	-4.72248	-4.25782	France
295	-4.53489	-4.76851	-4.30126	France
296	-4.57624	-4.81131	-4.34116	France
297	-4.61409	-4.85076	-4.37743	France
298	-4.64834	-4.88673	-4.40996	France
299	-4.67889	-4.9191	-4.43867	France
300	-4.70561	-4.94776	-4.46346	France
301	-4.72841	-4.97256	-4.48426	France
302	-4.74717	-4.99338	-4.50096	France
303	-4.76179	-5.0101	-4.51349	France
304	-4.77216	-5.02258	-4.52174	France
305	-4.77818	-5.0307	-4.52565	France
306	-4.77972	-5.03433	-4.52511	France
307	-4.77669	-5.03334	-4.52005	France
308	-4.76898	-5.0276	-4.51036	France
309	-4.75648	-5.01698	-4.49598	France
310	-4.73908	-5.00135	-4.47681	France
311	-4.71667	-4.98059	-4.45275	France
312	-4.68914	-4.95457	-4.42372	France
313	-4.6564	-4.92316	-4.38964	France
314	-4.61832	-4.88624	-4.3504	France
315	-4.5748	-4.84369	-4.30591	France
316	-4.52574	-4.79539	-4.25609	France
317	-4.47102	-4.7412	-4.20084	France
318	-4.41057	-4.68106	-4.14008	France
319	-4.34448	-4.61506	-4.07391	France
320	-4.27286	-4.54331	-4.00242	France
321	-4.19583	-4.46594	-3.92572	France
322	-4.11351	-4.3831	-3.84392	France
323	-4.02601	-4.2949	-3.75712	France
324	-3.93345	-4.2015	-3.66541	France
325	-3.83596	-4.10301	-3.56891	France
326	-3.73364	-3.99958	-3.4677	France
327	-3.62661	-3.89135	-3.36188	France
328	-3.515	-3.77846	-3.25155	France
329	-3.39892	-3.66105	-3.1368	France
330	-3.27849	-3.53926	-3.01772	France
331	-3.15382	-3.41325	-2.8944	France
332	-3.02504	-3.28314	-2.76694	France
333	-2.89226	-3.1491	-2.63541	France
334	-2.75559	-3.01127	-2.49991	France
335	-2.61516	-2.8698	-2.36053	France
336	-2.47109	-2.72484	-2.21734	France
337	-2.32349	-2.57653	-2.07044	France
338	-2.17247	-2.42503	-1.91991	France
339	-2.01816	-2.27049	-1.76584	France
340	-1.86068	-2.11305	-1.60831	France
341	-1.70014	-1.95286	-1.44742	France
342	-1.53666	-1.79006	-1.28325	France
343	-1.37035	-1.6248	-1.1159	France
344	-1.20134	-1.45722	-0.945463	France
345	-1.02974	-1.28745	-0.772035	France
346	-0.855676	-1.11563	-0.595719	France
347	-0.679256	-0.941891	-0.41662	France
348	-0.5006	-0.766354	-0.234847	France
349	-0.319828	-0.589144	-0.0505116	France
350	-0.137056	-0.410382	0.13627	France
351	0.047598	-0.230182	0.325378	France
352	0.234016	-0.0486583	0.516691	France
353	0.422081	0.13408	0.710082	France
354	0.611675	0.317926	0.905425	France
355	0.802681	0.502775	1.10259	France
356	0.99498	0.688524	1.30144	France
357	1.18846	0.875072	1.50184	France
358	1.38299	1.06232	1.70366	France
359	1.57847	1.25017	1.90676	France
360	1.77476	1.43851	2.11101	France
361	1.97177	1.62727	2.31627	France
362	2.16936	1.81633	2.52239	France
363	2.36742	2.0056	2.72925	France
364	2.56584	2.19498	2.9367	France
365	2.76449	2.38437	3.14461	France
0	3.94586	3.40039	4.49134	United Kingdom
1	3.73431	3.20345	4.26517	United Kingdom
2	3.52278	3.00624	4.03933	United Kingdom
3	3.31143	2.80884	3.81401	United Kingdom
4	3.10041	2.6114	3.58941	United Kingdom
5	2.88989	2.41405	3.36573	United Kingdom
6	2.68006	2.21692	3.14319	United Kingdom
7	2.47106	2.02013	2.922	United Kingdom
8	2.26309	1.82383	2.70235	United Kingdom
9	2.05629	1.62813	2.48445	United Kingdom
10	1.85085	1.43318	2.26851	United Kingdom
11	1.64693	1.23911	2.05474	United Kingdom
12	1.44469	1.04607	1.84332	United Kingdom
13	1.24432	0.854178	1.63446	United Kingdom
14	1.04597	0.663597	1.42835	United Kingdom
15	0.849824	0.474474	1.22517	United Kingdom
16	0.65604	0.286967	1.02511	United Kingdom
17	0.464791	0.10124	0.828343	United Kingdom
18	0.276246	-0.0825379	0.635031	United Kingdom
19	0.0905741	-0.264187	0.445335	United Kingdom
20	-0.0920564	-0.44352	0.259408	United Kingdom
21	-0.271476	-0.620346	0.0773932	United Kingdom
22	-0.447517	-0.794462	-0.100571	United Kingdom
23	-0.620008	-0.965661	-0.274355	United Kingdom
24	-0.788782	-1.13373	-0.443834	United Kingdom
25	-0.95367	-1.29845	-0.608888	United Kingdom
26	-1.1145	-1.4596	-0.769401	United Kingdom
27	-1.27111	-1.61696	-0.925261	United Kingdom
28	-1.42332	-1.77029	-1.07636	United Kingdom
29	-1.57097	-1.91937	-1.22258	United Kingdom
30	-1.71389	-2.06396	-1.36382	United Kingdom
31	-1.85191	-2.20385	-1.49997	United Kingdom
32	-1.98486	-2.33881	-1.63091	United Kingdom
33	-2.11257	-2.46861	-1.75654	United Kingdom
34	-2.23488	-2.59302	-1.87673	United Kingdom
35	-2.3516	-2.71183	-1.99138	United Kingdom
36	-2.46259	-2.82482	-2.10035	United Kingdom
37	-2.56765	-2.93178	-2.20353	United Kingdom
38	-2.66664	-3.03249	-2.30079	United Kingdom
39	-2.75937	-3.12674	-2.392	United Kingdom
40	-2.84568	-3.21434	-2.47702	United Kingdom
41	-2.9254	-3.29507	-2.55572	United Kingdom
42	-2.99836	-3.36875	-2.62797	United Kingdom
43	-3.06439	-3.43518	-2.69361	United Kingdom
44	-3.12333	-3.49416	-2.7525	United Kingdom
45	-3.175	-3.54551	-2.80448	United Kingdom
46	-3.21923	-3.58905	-2.84941	United Kingdom
47	-3.25594	-3.62468	-2.8872	United Kingdom
48	-3.28535	-3.65265	-2.91805	United Kingdom
49	-3.30777	-3.67331	-2.94224	United Kingdom
50	-3.32352	-3.68699	-2.96004	United Kingdom
51	-3.33288	-3.69404	-2.97173	United Kingdom
52	-3.33618	-3.6948	-2.97757	United Kingdom
53	-3.33373	-3.68963	-2.97782	United Kingdom
54	-3.32582	-3.67887	-2.97277	United Kingdom
55	-3.31277	-3.66288	-2.96266	United Kingdom
56	-3.29488	-3.64199	-2.94777	United Kingdom
57	-3.27247	-3.61658	-2.92835	United Kingdom
58	-3.24583	-3.58698	-2.90468	United Kingdom
59	-3.21528	-3.55354	-2.87702	United Kingdom
60	-3.18113	-3.51663	-2.84562	United Kingdom
61	-3.14367	-3.47657	-2.81077	United Kingdom
62	-3.10323	-3.43373	-2.77274	United Kingdom
63	-3.06011	-3.38843	-2.73178	United Kingdom
64	-3.01461	-3.34101	-2.6882	United Kingdom
65	-2.96704	-3.29182	-2.64225	United Kingdom
66	-2.91771	-3.24118	-2.59424	United Kingdom
67	-2.86693	-3.1894	-2.54446	United Kingdom
68	-2.81501	-3.13682	-2.49319	United Kingdom
69	-2.76224	-3.08374	-2.44075	United Kingdom
70	-2.70895	-3.03046	-2.38744	United Kingdom
71	-2.65544	-2.9773	-2.33358	United Kingdom
72	-2.60201	-2.92454	-2.27949	United Kingdom
73	-2.54898	-2.87247	-2.22549	United Kingdom
74	-2.49665	-2.82137	-2.17192	United Kingdom
75	-2.44532	-2.77154	-2.11911	United Kingdom
76	-2.39531	-2.72324	-2.06739	United Kingdom
77	-2.34693	-2.67674	-2.01712	United Kingdom
78	-2.30048	-2.63232	-1.96863	United Kingdom
79	-2.25626	-2.59025	-1.92227	United Kingdom
80	-2.2146	-2.5508	-1.87839	United Kingdom
81	-2.17578	-2.51422	-1.83734	United Kingdom
82	-2.14013	-2.4808	-1.79947	United Kingdom
83	-2.10795	-2.45079	-1.76511	United Kingdom
84	-2.07955	-2.42447	-1.73462	United Kingdom
85	-2.05522	-2.4021	-1.70835	United Kingdom
86	-2.0353	-2.38397	-1.68663	United Kingdom
87	-2.02007	-2.37034	-1.6698	United Kingdom
88	-2.00985	-2.36149	-1.6582	United Kingdom
89	-2.00494	-2.35772	-1.65216	United Kingdom
90	-2.00566	-2.3593	-1.65201	United Kingdom
91	-2.0122	-2.36644	-1.65797	United Kingdom
92	-2.02438	-2.37894	-1.66981	United Kingdom
93	-2.04188	-2.39653	-1.68723	United Kingdom
94	-2.06441	-2.41894	-1.70988	United Kingdom
95	-2.09168	-2.4459	-1.73745	United Kingdom
96	-2.12337	-2.47713	-1.7696	United Kingdom
97	-2.15918	-2.51236	-1.806	United Kingdom
98	-2.19883	-2.55134	-1.84631	United Kingdom
99	-2.242	-2.5938	-1.8902	United Kingdom
100	-2.2884	-2.63946	-1.93733	United Kingdom
101	-2.33772	-2.68807	-1.98737	United Kingdom
102	-2.38967	-2.73935	-2.03998	United Kingdom
103	-2.44394	-2.79304	-2.09484	United Kingdom
104	-2.50024	-2.84886	-2.15162	United Kingdom
105	-2.55826	-2.90653	-2.20999	United Kingdom
106	-2.61771	-2.96579	-2.26963	United Kingdom
107	-2.67828	-3.02634	-2.33022	United Kingdom
108	-2.73967	-3.08789	-2.39145	United Kingdom
109	-2.80158	-3.15016	-2.45301	United Kingdom
110	-2.86372	-3.21285	-2.51459	United Kingdom
111	-2.92578	-3.27566	-2.5759	United Kingdom
112	-2.98746	-3.33828	-2.63664	United Kingdom
113	-3.04846	-3.40039	-2.69653	United Kingdom
114	-3.10848	-3.46169	-2.75527	United Kingdom
115	-3.16722	-3.52186	-2.81259	United Kingdom
116	-3.22438	-3.58055	-2.86821	United Kingdom
117	-3.27966	-3.63746	-2.92186	United Kingdom
118	-3.33276	-3.69224	-2.97328	United Kingdom
119	-3.38337	-3.74455	-3.02219	United Kingdom
120	-3.43121	-3.79407	-3.06835	United Kingdom
121	-3.47596	-3.84044	-3.11148	United Kingdom
122	-3.51733	-3.88332	-3.15133	United Kingdom
123	-3.55501	-3.92237	-3.18765	United Kingdom
124	-3.58871	-3.95724	-3.22019	United Kingdom
125	-3.61813	-3.98757	-3.24868	United Kingdom
126	-3.64296	-4.01303	-3.27288	United Kingdom
127	-3.6629	-4.03326	-3.29254	United Kingdom
128	-3.67766	-4.04792	-3.30741	United Kingdom
129	-3.68694	-4.05664	-3.31723	United Kingdom
130	-3.69043	-4.05909	-3.32176	United Kingdom
131	-3.68783	-4.0549	-3.32075	United Kingdom
132	-3.67884	-4.04374	-3.31394	United Kingdom
133	-3.66316	-4.02525	-3.30108	United Kingdom
134	-3.64059	-3.99918	-3.282	United Kingdom
135	-3.61127	-3.96569	-3.25685	United Kingdom
136	-3.57545	-3.92506	-3.22585	United Kingdom
137	-3.53337	-3.87753	-3.18921	United Kingdom
138	-3.48527	-3.82339	-3.14715	United Kingdom
139	-3.43139	-3.7629	-3.09989	United Kingdom
140	-3.37198	-3.69632	-3.04764	United Kingdom
141	-3.30728	-3.62395	-2.99061	United Kingdom
142	-3.23753	-3.54604	-2.92902	United Kingdom
143	-3.16297	-3.46286	-2.86308	United Kingdom
144	-3.08385	-3.37471	-2.793	United Kingdom
145	-3.00041	-3.28184	-2.71898	United Kingdom
146	-2.91289	-3.18454	-2.64124	United Kingdom
147	-2.82153	-3.08308	-2.55999	United Kingdom
148	-2.72658	-2.97774	-2.47543	United Kingdom
149	-2.62828	-2.86879	-2.38778	United Kingdom
150	-2.52687	-2.75651	-2.29723	United Kingdom
151	-2.42259	-2.64118	-2.20401	United Kingdom
152	-2.31569	-2.52307	-2.10832	United Kingdom
153	-2.20641	-2.40246	-2.01036	United Kingdom
154	-2.09499	-2.27963	-1.91034	United Kingdom
155	-1.98167	-2.15486	-1.80848	United Kingdom
156	-1.8667	-2.02841	-1.70499	United Kingdom
157	-1.75031	-1.90056	-1.60006	United Kingdom
158	-1.63276	-1.7716	-1.49391	United Kingdom
159	-1.51428	-1.64179	-1.38676	United Kingdom
160	-1.39511	-1.51141	-1.27881	United Kingdom
161	-1.27551	-1.38074	-1.17027	United Kingdom
162	-1.1557	-1.25003	-1.06137	United Kingdom
163	-1.03593	-1.11957	-0.9523	United Kingdom
164	-0.916456	-0.989621	-0.843292	United Kingdom
165	-0.797506	-0.860453	-0.734559	United Kingdom
166	-0.679326	-0.73233	-0.626322	United Kingdom
167	-0.562159	-0.605515	-0.518802	United Kingdom
168	-0.446247	-0.480268	-0.412225	United Kingdom
169	-0.331832	-0.356844	-0.306821	United Kingdom
170	-0.219158	-0.235494	-0.202822	United Kingdom
171	-0.108467	-0.116466	-0.100467	United Kingdom
172	0	0	0	United Kingdom
173	0.105999	0.0983274	0.113671	United Kingdom
174	0.209288	0.194256	0.22432	United Kingdom
175	0.309625	0.287518	0.331731	United Kingdom
176	0.406766	0.377834	0.435699	United Kingdom
177	0.500471	0.464913	0.536028	United Kingdom
178	0.590495	0.548453	0.632537	United Kingdom
179	0.676645	0.628183	0.725106	United Kingdom
180	0.758912	0.704005	0.813819	United Kingdom
181	0.837338	0.775875	0.898801	United Kingdom
182	0.911963	0.843761	0.980166	United Kingdom
183	0.982827	0.90764	1.05801	United Kingdom
184	1.04997	0.967508	1.13243	United Kingdom
185	1.11343	1.02337	1.2035	United Kingdom
186	1.17326	1.07524	1.27127	United Kingdom
187	1.22948	1.12316	1.33581	United Kingdom
188	1.28215	1.16717	1.39714	United Kingdom
189	1.3313	1.2073	1.4553	United Kingdom
190	1.37697	1.24362	1.51031	United Kingdom
191	1.4192	1.2762	1.5622	United Kingdom
192	1.45803	1.30509	1.61098	United Kingdom
193	1.49351	1.33037	1.65665	United Kingdom
194	1.52567	1.35212	1.69923	United Kingdom
195	1.55456	1.37041	1.73871	United Kingdom
196	1.58021	1.38531	1.7751	United Kingdom
197	1.60266	1.39692	1.8084	United Kingdom
198	1.62196	1.4053	1.83862	United Kingdom
199	1.63814	1.41055	1.86574	United Kingdom
200	1.65125	1.41274	1.88977	United Kingdom
201	1.66133	1.41196	1.9107	United Kingdom
202	1.66841	1.40828	1.92854	United Kingdom
203	1.67254	1.4018	1.94328	United Kingdom
204	1.67376	1.3926	1.95491	United Kingdom
205	1.6721	1.38076	1.96345	United Kingdom
206	1.66761	1.36635	1.96887	United Kingdom
207	1.66033	1.34948	1.97119	United Kingdom
208	1.6503	1.3302	1.9704	United Kingdom
209	1.63756	1.30862	1.9665	United Kingdom
210	1.62215	1.28481	1.95949	United Kingdom
211	1.60411	1.25884	1.94937	United Kingdom
212	1.58347	1.2308	1.93614	United Kingdom
213	1.56029	1.20078	1.91981	United Kingdom
214	1.5346	1.16883	1.90037	United Kingdom
215	1.50644	1.13505	1.87784	United Kingdom
216	1.47586	1.09951	1.85221	United Kingdom
217	1.44288	1.06227	1.82349	United Kingdom
218	1.40756	1.02341	1.79172	United Kingdom
219	1.36998	0.982971	1.75698	United Kingdom
220	1.33019	0.940982	1.7194	United Kingdom
221	1.28829	0.89748	1.6791	United Kingdom
222	1.24434	0.8525	1.63619	United Kingdom
223	1.19843	0.806074	1.59078	United Kingdom
224	1.15062	0.758235	1.54301	United Kingdom
225	1.101	0.709017	1.49298	United Kingdom
226	1.04964	0.658451	1.44083	United Kingdom
227	0.996613	0.606571	1.38666	United Kingdom
228	0.942	0.553408	1.33059	United Kingdom
229	0.885875	0.498995	1.27275	United Kingdom
230	0.828313	0.443365	1.21326	United Kingdom
231	0.769392	0.386553	1.15223	United Kingdom
232	0.709187	0.328592	1.08978	United Kingdom
233	0.647774	0.269518	1.02603	United Kingdom
234	0.585229	0.209368	0.961089	United Kingdom
235	0.521627	0.148182	0.895073	United Kingdom
236	0.457046	0.0859982	0.828094	United Kingdom
237	0.39156	0.0228607	0.76026	United Kingdom
238	0.325246	-0.0411855	0.691678	United Kingdom
239	0.25818	-0.106092	0.622452	United Kingdom
240	0.190437	-0.171808	0.552682	United Kingdom
241	0.122094	-0.238277	0.482466	United Kingdom
242	0.053227	-0.305442	0.411896	United Kingdom
243	-0.0160888	-0.373239	0.341062	United Kingdom
244	-0.0857771	-0.441602	0.270048	United Kingdom
245	-0.155762	-0.51046	0.198936	United Kingdom
246	-0.225967	-0.579736	0.127802	United Kingdom
247	-0.296317	-0.649352	0.0567177	United Kingdom
248	-0.366736	-0.719224	-0.0142481	United Kingdom
249	-0.437147	-0.789263	-0.0850315	United Kingdom
250	-0.507475	-0.859379	-0.155572	United Kingdom
251	-0.577644	-0.929476	-0.225813	United Kingdom
252	-0.647578	-0.999456	-0.2957	United Kingdom
253	-0.7172	-1.06922	-0.365181	United Kingdom
254	-0.786436	-1.13866	-0.434209	United Kingdom
255	-0.855208	-1.20768	-0.502734	United Kingdom
256	-0.923441	-1.27617	-0.57071	United Kingdom
257	-0.99106	-1.34403	-0.638093	United Kingdom
258	-1.05799	-1.41114	-0.704836	United Kingdom
259	-1.12415	-1.4774	-0.770893	United Kingdom
260	-1.18946	-1.54271	-0.836218	United Kingdom
261	-1.25386	-1.60696	-0.900762	United Kingdom
262	-1.31727	-1.67006	-0.964475	United Kingdom
263	-1.3796	-1.7319	-1.0273	United Kingdom
264	-1.44081	-1.79243	-1.08919	United Kingdom
265	-1.50082	-1.85157	-1.15006	United Kingdom
266	-1.55957	-1.90928	-1.20986	United Kingdom
267	-1.61701	-1.9655	-1.26851	United Kingdom
268	-1.67307	-2.0202	-1.32594	United Kingdom
269	-1.72769	-2.07331	-1.38207	United Kingdom
270	-1.78081	-2.12481	-1.43682	United Kingdom
271	-1.83237	-2.17464	-1.4901	United Kingdom
272	-1.88231	-2.22278	-1.54184	United Kingdom
273	-1.93056	-2.26918	-1.59194	United Kingdom
274	-1.97707	-2.31381	-1.64033	United Kingdom
275	-2.02177	-2.35663	-1.6869	United Kingdom
276	-2.06459	-2.39761	-1.73158	United Kingdom
277	-2.10549	-2.43672	-1.77426	United Kingdom
278	-2.1444	-2.47393	-1.81488	United Kingdom
279	-2.18126	-2.50919	-1.85333	United Kingdom
280	-2.216	-2.54247	-1.88953	United Kingdom
281	-2.24856	-2.57374	-1.92339	United Kingdom
282	-2.27889	-2.60296	-1.95482	United Kingdom
283	-2.30692	-2.63008	-1.98375	United Kingdom
284	-2.33259	-2.65508	-2.0101	United Kingdom
285	-2.35584	-2.6779	-2.03377	United Kingdom
286	-2.3766	-2.69849	-2.05471	United Kingdom
287	-2.39482	-2.71681	-2.07284	United Kingdom
288	-2.41044	-2.73279	-2.08808	United Kingdom
289	-2.42339	-2.74639	-2.10038	United Kingdom
290	-2.43361	-2.75754	-2.10967	United Kingdom
291	-2.44104	-2.76618	-2.1159	United Kingdom
292	-2.44562	-2.77223	-2.11901	United Kingdom
293	-2.44729	-2.77563	-2.11895	United Kingdom
294	-2.44598	-2.7763	-2.11567	United Kingdom
295	-2.44164	-2.77415	-2.10913	United Kingdom
296	-2.4342	-2.76912	-2.09928	United Kingdom
297	-2.42361	-2.76112	-2.08609	United Kingdom
298	-2.40979	-2.75006	-2.06953	United Kingdom
299	-2.3927	-2.73585	-2.04954	United Kingdom
300	-2.37226	-2.71841	-2.02611	United Kingdom
301	-2.34842	-2.69764	-1.9992	United Kingdom
302	-2.32111	-2.67346	-1.96877	United Kingdom
303	-2.29028	-2.64577	-1.9348	United Kingdom
304	-2.25586	-2.61448	-1.89725	United Kingdom
305	-2.21779	-2.57949	-1.8561	United Kingdom
306	-2.17602	-2.54073	-1.8113	United Kingdom
307	-2.13046	-2.49808	-1.76285	United Kingdom
308	-2.08108	-2.45148	-1.71069	United Kingdom
309	-2.0278	-2.40081	-1.65479	United Kingdom
310	-1.97057	-2.346	-1.59514	United Kingdom
311	-1.90932	-2.28696	-1.53168	United Kingdom
312	-1.84399	-2.22359	-1.46438	United Kingdom
313	-1.77452	-2.15582	-1.39321	United Kingdom
314	-1.70084	-2.08356	-1.31813	United Kingdom
315	-1.62291	-2.00672	-1.23909	United Kingdom
316	-1.54067	-1.92527	-1.15608	United Kingdom
317	-1.4542	-1.83925	-1.06915	United Kingdom
318	-1.36357	-1.74877	-0.97837	United Kingdom
319	-1.26887	-1.65393	-0.883818	United Kingdom
320	-1.17019	-1.55481	-0.785562	United Kingdom
321	-1.0676	-1.45154	-0.683668	United Kingdom
322	-0.961204	-1.34421	-0.578201	United Kingdom
323	-0.851074	-1.23292	-0.469225	United Kingdom
324	-0.737297	-1.11779	-0.356801	United Kingdom
325	-0.61996	-0.998933	-0.240986	United Kingdom
326	-0.499146	-0.876453	-0.121839	United Kingdom
327	-0.37494	-0.750466	0.000585312	United Kingdom
328	-0.247428	-0.621091	0.126234	United Kingdom
329	-0.116694	-0.488444	0.255057	United Kingdom
330	0.0171775	-0.352647	0.387002	United Kingdom
331	0.154101	-0.21382	0.522023	United Kingdom
332	0.293993	-0.0720863	0.660072	United Kingdom
333	0.436767	0.0724296	0.801105	United Kingdom
334	0.58234	0.219602	0.945077	United Kingdom
335	0.730625	0.369306	1.09194	United Kingdom
336	0.881539	0.521413	1.24167	United Kingdom
337	1.035	0.675798	1.3942	United Kingdom
338	1.19091	0.832334	1.54949	United Kingdom
339	1.3492	0.990895	1.70751	United Kingdom
340	1.50978	1.15136	1.86821	United Kingdom
341	1.67257	1.3136	2.03154	United Kingdom
342	1.83747	1.4775	2.19745	United Kingdom
343	2.00441	1.64294	2.36589	United Kingdom
344	2.1733	1.8098	2.5368	United Kingdom
345	2.34406	1.97799	2.71012	United Kingdom
346	2.51659	2.14739	2.88579	United Kingdom
347	2.69082	2.3179	3.06374	United Kingdom
348	2.86667	2.48943	3.2439	United Kingdom
349	3.04403	2.66189	3.42618	United Kingdom
350	3.22284	2.83518	3.61051	United Kingdom
351	3.40301	3.00923	3.7968	United Kingdom
352	3.58445	3.18395	3.98495	United Kingdom
353	3.76707	3.35928	4.17487	United Kingdom
354	3.9508	3.53514	4.36647	United Kingdom
355	4.13555	3.71146	4.55963	United Kingdom
356	4.32122	3.88819	4.75426	United Kingdom
357	4.50775	4.06525	4.95025	United Kingdom
358	4.69504	4.24258	5.1475	United Kingdom
359	4.88301	4.42013	5.34588	United Kingdom
360	5.07157	4.59784	5.5453	United Kingdom
361	5.26064	4.77564	5.74563	United Kingdom
362	5.45013	4.95348	5.94678	United Kingdom
363	5.63996	5.1313	6.14862	United Kingdom
364	5.83005	5.30905	6.35105	United Kingdom
365	6.0203	5.48665	6.55395	United Kingdom
0	-0.708386	-1.46541	0.0486422	Switzerland
1	-0.873311	-1.61004	-0.13658	Switzerland
2	-1.03822	-1.75506	-0.321373	Switzerland
3	-1.20301	-1.90042	-0.505597	Switzerland
4	-1.36757	-2.04605	-0.689086	Switzerland
5	-1.53179	-2.1919	-0.871675	Switzerland
6	-1.69555	-2.33791	-1.0532	Switzerland
7	-1.85874	-2.484	-1.23349	Switzerland
8	-2.02125	-2.63011	-1.41239	Switzerland
9	-2.18296	-2.77619	-1.58973	Switzerland
10	-2.34375	-2.92216	-1.76534	Switzerland
11	-2.50351	-3.06796	-1.93907	Switzerland
12	-2.66214	-3.21352	-2.11076	Switzerland
13	-2.8195	-3.35876	-2.28024	Switzerland
14	-2.9755	-3.5036	-2.44739	Switzerland
15	-3.13	-3.64796	-2.61205	Switzerland
16	-3.28291	-3.79174	-2.77409	Switzerland
17	-3.43411	-3.93484	-2.93338	Switzerland
18	-3.58348	-4.07714	-3.08982	Switzerland
19	-3.7309	-4.21853	-3.24328	Switzerland
20	-3.87627	-4.35887	-3.39368	Switzerland
21	-4.01947	-4.49802	-3.54093	Switzerland
22	-4.16038	-4.63582	-3.68495	Switzerland
23	-4.2989	-4.77212	-3.82568	Switzerland
24	-4.4349	-4.90674	-3.96306	Switzerland
25	-4.56827	-5.03951	-4.09703	Switzerland
26	-4.6989	-5.17024	-4.22757	Switzerland
27	-4.82668	-5.29874	-4.35461	Switzerland
28	-4.95148	-5.42483	-4.47814	Switzerland
29	-5.0732	-5.5483	-4.59811	Switzerland
30	-5.19172	-5.66896	-4.71449	Switzerland
31	-5.30693	-5.78661	-4.82725	Switzerland
32	-5.41871	-5.90107	-4.93635	Switzerland
33	-5.52695	-6.01214	-5.04176	Switzerland
34	-5.63153	-6.11963	-5.14344	Switzerland
35	-5.73235	-6.22336	-5.24133	Switzerland
36	-5.82927	-6.32314	-5.33541	Switzerland
37	-5.9222	-6.4188	-5.42561	Switzerland
38	-6.01102	-6.51016	-5.51188	Switzerland
39	-6.09561	-6.59705	-5.59417	Switzerland
40	-6.17586	-6.67931	-5.67241	Switzerland
41	-6.25165	-6.75677	-5.74653	Switzerland
42	-6.32287	-6.82928	-5.81646	Switzerland
43	-6.38941	-6.89669	-5.88213	Switzerland
44	-6.45115	-6.95885	-5.94345	Switzerland
45	-6.50798	-7.01562	-6.00034	Switzerland
46	-6.55978	-7.06685	-6.0527	Switzerland
47	-6.60644	-7.11243	-6.10044	Switzerland
48	-6.64789	-7.15228	-6.14349	Switzerland
49	-6.68425	-7.18655	-6.18195	Switzerland
50	-6.7157	-7.21546	-6.21593	Switzerland
51	-6.74239	-7.23922	-6.24556	Switzerland
52	-6.7645	-7.25805	-6.27095	Switzerland
53	-6.7822	-7.27218	-6.29222	Switzerland
54	-6.79566	-7.28182	-6.30949	Switzerland
55	-6.80503	-7.28721	-6.32285	Switzerland
56	-6.8105	-7.28858	-6.33242	Switzerland
57	-6.81223	-7.28614	-6.33831	Switzerland
58	-6.81038	-7.28014	-6.34063	Switzerland
59	-6.80513	-7.2708	-6.33947	Switzerland
60	-6.79665	-7.25834	-6.33497	Switzerland
61	-6.7851	-7.24299	-6.32721	Switzerland
62	-6.77065	-7.22497	-6.31633	Switzerland
63	-6.75347	-7.20451	-6.30243	Switzerland
64	-6.73373	-7.18182	-6.28565	Switzerland
65	-6.7116	-7.15709	-6.2661	Switzerland
66	-6.68724	-7.13055	-6.24392	Switzerland
67	-6.66082	-7.10238	-6.21926	Switzerland
68	-6.63251	-7.07277	-6.19226	Switzerland
69	-6.60249	-7.0419	-6.16307	Switzerland
70	-6.57091	-7.00996	-6.13186	Switzerland
71	-6.53795	-6.97709	-6.09881	Switzerland
72	-6.50377	-6.94346	-6.06408	Switzerland
73	-6.46855	-6.90922	-6.02787	Switzerland
74	-6.43244	-6.87451	-5.99038	Switzerland
75	-6.39563	-6.83946	-5.9518	Switzerland
76	-6.35828	-6.80421	-5.91235	Switzerland
77	-6.32055	-6.76887	-5.87223	Switzerland
78	-6.28262	-6.73357	-5.83166	Switzerland
79	-6.24465	-6.69843	-5.79087	Switzerland
80	-6.20681	-6.66355	-5.75006	Switzerland
81	-6.16927	-6.62906	-5.70948	Switzerland
82	-6.1322	-6.59506	-5.66934	Switzerland
83	-6.09576	-6.56167	-5.62986	Switzerland
84	-6.06014	-6.529	-5.59127	Switzerland
85	-6.02548	-6.49716	-5.5538	Switzerland
86	-5.99196	-6.46628	-5.51765	Switzerland
87	-5.95976	-6.43647	-5.48305	Switzerland
88	-5.92903	-6.40787	-5.4502	Switzerland
89	-5.89995	-6.3806	-5.41931	Switzerland
90	-5.87269	-6.35479	-5.39058	Switzerland
91	-5.84741	-6.3306	-5.36422	Switzerland
92	-5.82422	-6.30811	-5.34033	Switzerland
93	-5.80303	-6.28726	-5.3188	Switzerland
94	-5.78366	-6.2679	-5.29942	Switzerland
95	-5.76596	-6.24991	-5.28201	Switzerland
96	-5.74977	-6.23318	-5.26636	Switzerland
97	-5.73492	-6.21759	-5.25226	Switzerland
98	-5.72126	-6.20302	-5.23949	Switzerland
99	-5.70862	-6.18937	-5.22786	Switzerland
100	-5.69683	-6.17652	-5.21715	Switzerland
101	-5.68575	-6.16435	-5.20716	Switzerland
102	-5.67521	-6.15276	-5.19766	Switzerland
103	-5.66504	-6.14163	-5.18846	Switzerland
104	-5.65509	-6.13083	-5.17935	Switzerland
105	-5.6452	-6.12026	-5.17014	Switzerland
106	-5.6352	-6.10977	-5.16062	Switzerland
107	-5.62492	-6.09923	-5.15061	Switzerland
108	-5.61422	-6.08852	-5.13993	Switzerland
109	-5.60293	-6.07747	-5.12839	Switzerland
110	-5.59089	-6.06595	-5.11582	Switzerland
111	-5.57793	-6.05379	-5.10206	Switzerland
112	-5.56389	-6.04083	-5.08696	Switzerland
113	-5.54862	-6.02689	-5.07036	Switzerland
114	-5.53196	-6.0118	-5.05212	Switzerland
115	-5.51373	-5.99537	-5.0321	Switzerland
116	-5.49379	-5.9774	-5.01017	Switzerland
117	-5.47196	-5.95769	-4.98622	Switzerland
118	-5.44809	-5.93605	-4.96012	Switzerland
119	-5.42201	-5.91226	-4.93176	Switzerland
120	-5.39357	-5.8861	-4.90104	Switzerland
121	-5.3626	-5.85736	-4.86784	Switzerland
122	-5.32895	-5.82582	-4.83207	Switzerland
123	-5.29244	-5.79126	-4.79362	Switzerland
124	-5.25292	-5.75343	-4.75241	Switzerland
125	-5.21023	-5.71213	-4.70834	Switzerland
126	-5.16421	-5.66711	-4.66131	Switzerland
127	-5.11469	-5.61815	-4.61124	Switzerland
128	-5.06152	-5.56501	-4.55803	Switzerland
129	-5.00453	-5.50747	-4.50159	Switzerland
130	-4.94356	-5.44528	-4.44184	Switzerland
131	-4.87845	-5.37823	-4.37867	Switzerland
132	-4.80904	-5.30607	-4.312	Switzerland
133	-4.73516	-5.22858	-4.24174	Switzerland
134	-4.65672	-5.1456	-4.16784	Switzerland
135	-4.57383	-5.05725	-4.09041	Switzerland
136	-4.48667	-4.96375	-4.0096	Switzerland
137	-4.39542	-4.86529	-3.92555	Switzerland
138	-4.30025	-4.7621	-3.83841	Switzerland
139	-4.20135	-4.65437	-3.74832	Switzerland
140	-4.09888	-4.54234	-3.65542	Switzerland
141	-3.99303	-4.4262	-3.55986	Switzerland
142	-3.88397	-4.30619	-3.46175	Switzerland
143	-3.77189	-4.18253	-3.36125	Switzerland
144	-3.65695	-4.05542	-3.25848	Switzerland
145	-3.53933	-3.92509	-3.15358	Switzerland
146	-3.41922	-3.79177	-3.04668	Switzerland
147	-3.29679	-3.65567	-2.93791	Switzerland
148	-3.17221	-3.51702	-2.82741	Switzerland
149	-3.04567	-3.37604	-2.7153	Switzerland
150	-2.91734	-3.23295	-2.60172	Switzerland
151	-2.78739	-3.08799	-2.4868	Switzerland
152	-2.65601	-2.94136	-2.37067	Switzerland
153	-2.52338	-2.7933	-2.25346	Switzerland
154	-2.38966	-2.64403	-2.13529	Switzerland
155	-2.25504	-2.49377	-2.01631	Switzerland
156	-2.11969	-2.34274	-1.89665	Switzerland
157	-1.9838	-2.19117	-1.77643	Switzerland
158	-1.84753	-2.03928	-1.65579	Switzerland
159	-1.71107	-1.88729	-1.53486	Switzerland
160	-1.57459	-1.73541	-1.41377	Switzerland
161	-1.43828	-1.58388	-1.29267	Switzerland
162	-1.30229	-1.4329	-1.17169	Switzerland
163	-1.16683	-1.2827	-1.05096	Switzerland
164	-1.03205	-1.13348	-0.930625	Switzerland
165	-0.898144	-0.985457	-0.810831	Switzerland
166	-0.765282	-0.838846	-0.691719	Switzerland
167	-0.633644	-0.693849	-0.57344	Switzerland
168	-0.503406	-0.550669	-0.456143	Switzerland
169	-0.374746	-0.409505	-0.339986	Switzerland
170	-0.24784	-0.270549	-0.22513	Switzerland
171	-0.122865	-0.133987	-0.111743	Switzerland
172	0	0	0	Switzerland
173	0.120579	0.109916	0.131242	Switzerland
174	0.238695	0.217811	0.259579	Switzerland
175	0.35417	0.323481	0.38486	Switzerland
176	0.466828	0.426707	0.506949	Switzerland
177	0.576491	0.527256	0.625725	Switzerland
178	0.682981	0.62488	0.741083	Switzerland
179	0.786151	0.719336	0.852966	Switzerland
180	0.885968	0.810476	0.961461	Switzerland
181	0.982429	0.89818	1.06668	Switzerland
182	1.07553	0.982346	1.16871	Switzerland
183	1.16526	1.06288	1.26764	Switzerland
184	1.25163	1.13972	1.36355	Switzerland
185	1.33463	1.21279	1.45646	Switzerland
186	1.41425	1.28206	1.54643	Switzerland
187	1.49049	1.3475	1.63347	Switzerland
188	1.56334	1.4091	1.71758	Switzerland
189	1.63281	1.46686	1.79877	Switzerland
190	1.69889	1.52078	1.877	Switzerland
191	1.76157	1.57088	1.95227	Switzerland
192	1.82086	1.6172	2.02452	Switzerland
193	1.87674	1.65975	2.09374	Switzerland
194	1.92922	1.69858	2.15987	Switzerland
195	1.97829	1.73372	2.22286	Switzerland
196	2.02394	1.76522	2.28267	Switzerland
197	2.06618	1.79312	2.33924	Switzerland
198	2.105	1.81747	2.39252	Switzerland
199	2.14039	1.83832	2.44245	Switzerland
200	2.17235	1.85572	2.48898	Switzerland
201	2.20088	1.86972	2.53205	Switzerland
202	2.22597	1.88036	2.57159	Switzerland
203	2.24763	1.8877	2.60756	Switzerland
204	2.26584	1.89179	2.63989	Switzerland
205	2.2806	1.89268	2.66853	Switzerland
206	2.29191	1.89042	2.69341	Switzerland
207	2.29977	1.88506	2.71448	Switzerland
208	2.30417	1.87665	2.73169	Switzerland
209	2.3051	1.86524	2.74496	Switzerland
210	2.30257	1.85089	2.75426	Switzerland
211	2.29657	1.83363	2.75951	Switzerland
212	2.28709	1.81351	2.76067	Switzerland
213	2.27414	1.79059	2.75769	Switzerland
214	2.25771	1.76491	2.7505	Switzerland
215	2.23778	1.73651	2.73906	Switzerland
216	2.21438	1.70543	2.72333	Switzerland
217	2.18747	1.67171	2.70324	Switzerland
218	2.15707	1.6354	2.67875	Switzerland
219	2.12318	1.59653	2.64982	Switzerland
220	2.08578	1.55511	2.61644	Switzerland
221	2.0449	1.51114	2.57866	Switzerland
222	2.00057	1.46458	2.53656	Switzerland
223	1.95281	1.41539	2.49022	Switzerland
224	1.90164	1.36353	2.43975	Switzerland
225	1.84709	1.30898	2.38521	Switzerland
226	1.78919	1.25169	2.32669	Switzerland
227	1.72796	1.19164	2.26429	Switzerland
228	1.66343	1.12877	2.19808	Switzerland
229	1.59562	1.06307	2.12816	Switzerland
230	1.52455	0.994478	2.05462	Switzerland
231	1.45025	0.922972	1.97753	Switzerland
232	1.37275	0.848514	1.89698	Switzerland
233	1.29206	0.771069	1.81305	Switzerland
234	1.20822	0.690604	1.72584	Switzerland
235	1.12126	0.607088	1.63542	Switzerland
236	1.03118	0.520493	1.54187	Switzerland
237	0.938028	0.430791	1.44527	Switzerland
238	0.841819	0.337959	1.34568	Switzerland
239	0.74258	0.241979	1.24318	Switzerland
240	0.640335	0.142834	1.13784	Switzerland
241	0.53511	0.0405145	1.02971	Switzerland
242	0.42693	-0.0649864	0.918847	Switzerland
243	0.315819	-0.173669	0.805307	Switzerland
244	0.201803	-0.285527	0.689133	Switzerland
245	0.0849056	-0.40055	0.570362	Switzerland
246	-0.0348472	-0.51872	0.449026	Switzerland
247	-0.157431	-0.640014	0.325152	Switzerland
248	-0.28282	-0.7644	0.19876	Switzerland
249	-0.41099	-0.891843	0.0698626	Switzerland
250	-0.541916	-1.0223	-0.0615316	Switzerland
251	-0.675573	-1.15573	-0.19542	Switzerland
252	-0.811937	-1.29207	-0.331806	Switzerland
253	-0.950981	-1.43127	-0.470696	Switzerland
254	-1.09268	-1.57326	-0.612101	Switzerland
255	-1.23701	-1.71799	-0.756034	Switzerland
256	-1.38395	-1.86539	-0.902513	Switzerland
257	-1.53347	-2.01538	-1.05156	Switzerland
258	-1.68555	-2.16791	-1.20318	Switzerland
259	-1.84015	-2.3229	-1.35741	Switzerland
260	-1.99727	-2.48028	-1.51426	Switzerland
261	-2.15686	-2.63998	-1.67374	Switzerland
262	-2.31891	-2.80194	-1.83588	Switzerland
263	-2.4834	-2.9661	-2.00069	Switzerland
264	-2.65025	-3.13237	-2.16813	Switzerland
265	-2.81928	-3.30054	-2.33803	Switzerland
266	-2.99026	-3.47039	-2.51013	Switzerland
267	-3.16295	-3.64169	-2.68421	Switzerland
268	-3.33712	-3.81423	-2.86002	Switzerland
269	-3.51255	-3.9878	-3.0373	Switzerland
270	-3.689	-4.16218	-3.21582	Switzerland
271	-3.86624	-4.33718	-3.3953	Switzerland
272	-4.04403	-4.51259	-3.57548	Switzerland
273	-4.22216	-4.68821	-3.75612	Switzerland
274	-4.40039	-4.86385	-3.93693	Switzerland
275	-4.57848	-5.03931	-4.11765	Switzerland
276	-4.75621	-5.2144	-4.29802	Switzerland
277	-4.93334	-5.38893	-4.47776	Switzerland
278	-5.10965	-5.5627	-4.65661	Switzerland
279	-5.28491	-5.73552	-4.83429	Switzerland
280	-5.45887	-5.90721	-5.01054	Switzerland
281	-5.63132	-6.07756	-5.18508	Switzerland
282	-5.80202	-6.24638	-5.35766	Switzerland
283	-5.97074	-6.41348	-5.528	Switzerland
284	-6.13725	-6.57865	-5.69585	Switzerland
285	-6.30132	-6.74169	-5.86094	Switzerland
286	-6.46271	-6.9024	-6.02303	Switzerland
287	-6.62121	-7.06056	-6.18185	Switzerland
288	-6.77657	-7.21596	-6.33718	Switzerland
289	-6.92856	-7.36837	-6.48875	Switzerland
290	-7.07696	-7.51757	-6.63634	Switzerland
291	-7.22153	-7.66334	-6.77972	Switzerland
292	-7.36204	-7.80543	-6.91865	Switzerland
293	-7.49827	-7.94361	-7.05293	Switzerland
294	-7.62998	-8.07763	-7.18233	Switzerland
295	-7.75694	-8.20724	-7.30663	Switzerland
296	-7.87891	-8.33218	-7.42564	Switzerland
297	-7.99568	-8.4522	-7.53916	Switzerland
298	-8.107	-8.56703	-7.64697	Switzerland
299	-8.21265	-8.67641	-7.74888	Switzerland
300	-8.31239	-8.78008	-7.84471	Switzerland
301	-8.406	-8.87775	-7.93425	Switzerland
302	-8.49325	-8.96917	-8.01732	Switzerland
303	-8.57389	-9.05406	-8.09373	Switzerland
304	-8.64771	-9.13214	-8.16328	Switzerland
305	-8.71447	-9.20314	-8.2258	Switzerland
306	-8.77394	-9.2668	-8.28109	Switzerland
307	-8.82589	-9.32282	-8.32897	Switzerland
308	-8.87009	-9.37095	-8.36924	Switzerland
309	-8.90631	-9.4109	-8.40172	Switzerland
310	-8.93432	-9.44241	-8.42622	Switzerland
311	-8.95388	-9.46521	-8.44254	Switzerland
312	-8.96476	-9.47903	-8.45049	Switzerland
313	-8.96674	-9.48361	-8.44988	Switzerland
314	-8.95959	-9.47867	-8.44051	Switzerland
315	-8.94307	-9.46396	-8.42217	Switzerland
316	-8.91695	-9.43922	-8.39468	Switzerland
317	-8.88107	-9.40427	-8.35787	Switzerland
318	-8.83556	-9.35923	-8.31188	Switzerland
319	-8.78061	-9.30434	-8.25689	Switzerland
320	-8.71643	-9.23979	-8.19307	Switzerland
321	-8.6432	-9.16581	-8.12059	Switzerland
322	-8.56113	-9.08263	-8.03963	Switzerland
323	-8.4704	-8.99046	-7.95035	Switzerland
324	-8.37123	-8.88954	-7.85291	Switzerland
325	-8.2638	-8.78011	-7.74748	Switzerland
326	-8.1483	-8.66238	-7.63422	Switzerland
327	-8.02495	-8.53661	-7.51329	Switzerland
328	-7.89393	-8.40303	-7.38482	Switzerland
329	-7.75544	-8.26189	-7.24898	Switzerland
330	-7.60967	-8.11343	-7.10591	Switzerland
331	-7.45683	-7.9579	-6.95576	Switzerland
332	-7.29711	-7.79555	-6.79867	Switzerland
333	-7.1307	-7.62663	-6.63477	Switzerland
334	-6.95781	-7.4514	-6.46422	Switzerland
335	-6.77863	-7.27012	-6.28714	Switzerland
336	-6.59335	-7.08303	-6.10367	Switzerland
337	-6.40218	-6.8904	-5.91395	Switzerland
338	-6.2053	-6.69249	-5.71811	Switzerland
339	-6.00292	-6.48955	-5.5163	Switzerland
340	-5.79524	-6.28183	-5.30864	Switzerland
341	-5.58244	-6.06959	-5.09529	Switzerland
342	-5.36473	-5.85307	-4.87638	Switzerland
343	-5.1423	-5.63252	-4.65207	Switzerland
344	-4.91534	-5.40818	-4.42251	Switzerland
345	-4.68407	-5.18029	-4.18785	Switzerland
346	-4.44866	-4.94906	-3.94826	Switzerland
347	-4.20933	-4.71473	-3.70393	Switzerland
348	-3.96626	-4.47751	-3.45501	Switzerland
349	-3.71965	-4.2376	-3.2017	Switzerland
350	-3.4697	-3.9952	-2.9442	Switzerland
351	-3.2166	-3.75051	-2.6827	Switzerland
352	-2.96056	-3.50371	-2.4174	Switzerland
353	-2.70176	-3.255	-2.14853	Switzerland
354	-2.44041	-3.00453	-1.87628	Switzerland
355	-2.1767	-2.7525	-1.6009	Switzerland
356	-1.91082	-2.49906	-1.32259	Switzerland
357	-1.64299	-2.24438	-1.04159	Switzerland
358	-1.37338	-1.98862	-0.75813	Switzerland
359	-1.1022	-1.73195	-0.472439	Switzerland
360	-0.829638	-1.47452	-0.184752	Switzerland
361	-0.555902	-1.2165	0.104697	Switzerland
362	-0.281182	-0.958036	0.395672	Switzerland
363	-0.00567615	-0.699291	0.687939	Switzerland
364	0.270419	-0.440423	0.981262	Switzerland
365	0.546908	-0.18159	1.27541	Switzerland
0	-8.12397	-9.14139	-7.10654	Japan
1	-8.18275	-9.17222	-7.19327	Japan
2	-8.24151	-9.2036	-7.27942	Japan
3	-8.30017	-9.23551	-7.36483	Japan
4	-8.35862	-9.26792	-7.44933	Japan
5	-8.41677	-9.3008	-7.53274	Japan
6	-8.47451	-9.33412	-7.6149	Japan
7	-8.53173	-9.36786	-7.69561	Japan
8	-8.58834	-9.40197	-7.77472	Japan
9	-8.64424	-9.43644	-7.85203	Japan
10	-8.69931	-9.47123	-7.92739	Japan
11	-8.75346	-9.5063	-8.00062	Japan
12	-8.80658	-9.54162	-8.07155	Japan
13	-8.85858	-9.57713	-8.14003	Japan
14	-8.90935	-9.61278	-8.20591	Japan
15	-8.95878	-9.64851	-8.26905	Japan
16	-9.00678	-9.68424	-8.32932	Japan
17	-9.05324	-9.71988	-8.3866	Japan
18	-9.09806	-9.75532	-8.4408	Japan
19	-9.14114	-9.79046	-8.49182	Japan
20	-9.18237	-9.82515	-8.5396	Japan
21	-9.22166	-9.85924	-8.58407	Japan
22	-9.25889	-9.89259	-8.62519	Japan
23	-9.29397	-9.925	-8.66294	Japan
24	-9.3268	-9.9563	-8.6973	Japan
25	-9.35727	-9.98628	-8.72826	Japan
26	-9.38528	-10.0147	-8.75582	Japan
27	-9.41072	-10.0415	-8.77999	Japan
28	-9.4335	-10.0662	-8.80078	Japan
29	-9.45351	-10.0888	-8.8182	Japan
30	-9.47066	-10.109	-8.83227	Japan
31	-9.48483	-10.1267	-8.843	Japan
32	-9.49592	-10.1414	-8.85039	Japan
33	-9.50383	-10.1532	-8.85446	Japan
34	-9.50847	-10.1617	-8.85521	Japan
35	-9.50972	-10.1668	-8.85263	Japan
36	-9.50749	-10.1683	-8.84672	Japan
37	-9.50167	-10.1659	-8.83745	Japan
38	-9.49215	-10.1595	-8.8248	Japan
39	-9.47885	-10.1489	-8.80876	Japan
40	-9.46165	-10.134	-8.78928	Japan
41	-9.44045	-10.1146	-8.76632	Japan
42	-9.41515	-10.0905	-8.73983	Japan
43	-9.38565	-10.0615	-8.70976	Japan
44	-9.35184	-10.0276	-8.67604	Japan
45	-9.31363	-9.98865	-8.6386	Japan
46	-9.27093	-9.94448	-8.59738	Japan
47	-9.22383	-9.89524	-8.55243	Japan
48	-9.17243	-9.84109	-8.50378	Japan
49	-9.11683	-9.78219	-8.45148	Japan
50	-9.05714	-9.7187	-8.39557	Japan
51	-8.99345	-9.65081	-8.3361	Japan
52	-8.92588	-9.57868	-8.27308	Japan
53	-8.85453	-9.5025	-8.20656	Japan
54	-8.7795	-9.42245	-8.13655	Japan
55	-8.70089	-9.33871	-8.06308	Japan
56	-8.61882	-9.25146	-7.98618	Japan
57	-8.53338	-9.16088	-7.90587	Japan
58	-8.44467	-9.06717	-7.82218	Japan
59	-8.35281	-8.9705	-7.73513	Japan
60	-8.2579	-8.87104	-7.64476	Japan
61	-8.16003	-8.76896	-7.5511	Japan
62	-8.05932	-8.66444	-7.4542	Japan
63	-7.95587	-8.55764	-7.3541	Japan
64	-7.84978	-8.4487	-7.25086	Japan
65	-7.74116	-8.33778	-7.14453	Japan
66	-7.6301	-8.225	-7.0352	Japan
67	-7.51672	-8.1105	-6.92295	Japan
68	-7.40113	-7.99438	-6.80787	Japan
69	-7.28341	-7.87676	-6.69006	Japan
70	-7.16368	-7.75772	-6.56964	Japan
71	-7.04204	-7.63735	-6.44673	Japan
72	-6.91859	-7.51572	-6.32147	Japan
73	-6.79345	-7.3929	-6.194	Japan
74	-6.66671	-7.26894	-6.06447	Japan
75	-6.53847	-7.1439	-5.93305	Japan
76	-6.40885	-7.0178	-5.79989	Japan
77	-6.27794	-6.8907	-5.66517	Japan
78	-6.14585	-6.76263	-5.52907	Japan
79	-6.01268	-6.63361	-5.39175	Japan
80	-5.87854	-6.50368	-5.25341	Japan
81	-5.74353	-6.37286	-5.11421	Japan
82	-5.60776	-6.24119	-4.97433	Japan
83	-5.47133	-6.1087	-4.83396	Japan
84	-5.33434	-5.97542	-4.69326	Japan
85	-5.19689	-5.84139	-4.5524	Japan
86	-5.0591	-5.70665	-4.41156	Japan
87	-4.92107	-5.57126	-4.27088	Japan
88	-4.7829	-5.43526	-4.13053	Japan
89	-4.64468	-5.29872	-3.99065	Japan
90	-4.50654	-5.16171	-3.85137	Japan
91	-4.36856	-5.02436	-3.71276	Japan
92	-4.23085	-4.8868	-3.5749	Japan
93	-4.0935	-4.74916	-3.43783	Japan
94	-3.95661	-4.6116	-3.30161	Japan
95	-3.82027	-4.47426	-3.16628	Japan
96	-3.6846	-4.3373	-3.03189	Japan
97	-3.54967	-4.20088	-2.89847	Japan
98	-3.4156	-4.06515	-2.76606	Japan
99	-3.28248	-3.93027	-2.6347	Japan
100	-3.15041	-3.7964	-2.50442	Japan
101	-3.01949	-3.6637	-2.37527	Japan
102	-2.88981	-3.53233	-2.24729	Japan
103	-2.76147	-3.40242	-2.12052	Japan
104	-2.63458	-3.27414	-1.99501	Japan
105	-2.50922	-3.14763	-1.87081	Japan
106	-2.3855	-3.02302	-1.74798	Japan
107	-2.26352	-2.90044	-1.62659	Japan
108	-2.14336	-2.78002	-1.5067	Japan
109	-2.02514	-2.66188	-1.38841	Japan
110	-1.90895	-2.54611	-1.27179	Japan
111	-1.79489	-2.43283	-1.15695	Japan
112	-1.68305	-2.32212	-1.04398	Japan
113	-1.57354	-2.21407	-0.933006	Japan
114	-1.46644	-2.10875	-0.824144	Japan
115	-1.36187	-2.00622	-0.717525	Japan
116	-1.25992	-1.90655	-0.613286	Japan
117	-1.16068	-1.80978	-0.511572	Japan
118	-1.06425	-1.71597	-0.412534	Japan
119	-0.970737	-1.62514	-0.31633	Japan
120	-0.880233	-1.53735	-0.223121	Japan
121	-0.792838	-1.4526	-0.133075	Japan
122	-0.708649	-1.37093	-0.0463624	Japan
123	-0.627763	-1.29237	0.0368413	Japan
124	-0.550281	-1.21692	0.116359	Japan
125	-0.476298	-1.14461	0.192011	Japan
126	-0.405914	-1.07544	0.263617	Japan
127	-0.339227	-1.00945	0.330993	Japan
128	-0.276334	-0.946623	0.393956	Japan
129	-0.217334	-0.886989	0.452322	Japan
130	-0.162324	-0.830555	0.505907	Japan
131	-0.111403	-0.777333	0.554526	Japan
132	-0.0646696	-0.727335	0.597996	Japan
133	-0.0222208	-0.680574	0.636133	Japan
134	0.0158451	-0.637064	0.668754	Japan
135	0.04948	-0.596787	0.695747	Japan
136	0.0788369	-0.559604	0.717278	Japan
137	0.104119	-0.525349	0.733587	Japan
138	0.125529	-0.493858	0.744916	Japan
139	0.143271	-0.464972	0.751514	Japan
140	0.157547	-0.438534	0.753628	Japan
141	0.168561	-0.41439	0.751511	Japan
142	0.176515	-0.392387	0.745417	Japan
143	0.181614	-0.372374	0.735601	Japan
144	0.184059	-0.354203	0.72232	Japan
145	0.184054	-0.337725	0.705833	Japan
146	0.181802	-0.322793	0.686397	Japan
147	0.177507	-0.309261	0.664274	Japan
148	0.17137	-0.296983	0.639724	Japan
149	0.163597	-0.285815	0.613008	Japan
150	0.154389	-0.275612	0.584389	Japan
151	0.143949	-0.26623	0.554128	Japan
152	0.132482	-0.257524	0.522488	Japan
153	0.120189	-0.249353	0.489731	Japan
154	0.107275	-0.24157	0.456119	Japan
155	0.093941	-0.234033	0.421915	Japan
156	0.0803917	-0.226597	0.387381	Japan
157	0.0668298	-0.219118	0.352777	Japan
158	0.0534584	-0.21145	0.318367	Japan
159	0.0404806	-0.203447	0.284409	Japan
160	0.0280994	-0.194964	0.251163	Japan
161	0.0165181	-0.185852	0.218888	Japan
162	0.00593962	-0.175962	0.187841	Japan
163	-0.00343279	-0.165144	0.158278	Japan
164	-0.0113961	-0.153245	0.130453	Japan
165	-0.0177471	-0.140113	0.104618	Japan
166	-0.0222828	-0.125588	0.0810227	Japan
167	-0.0248	-0.109513	0.059913	Japan
168	-0.0250956	-0.0917235	0.0415323	Japan
[truncated: 7,151 more rows]

## Sheet: Fig3
xvar	est	lb	hb	lat	group	grouping_var	nusers
0	2.00707	1.72934	2.28479	(30,90]	(6,7]	tst_cat	28787
1	1.82305	1.55283	2.09326	(30,90]	(6,7]	tst_cat	28787
2	1.63905	1.37618	1.90192	(30,90]	(6,7]	tst_cat	28787
3	1.45519	1.19948	1.71091	(30,90]	(6,7]	tst_cat	28787
4	1.27162	1.02286	1.52038	(30,90]	(6,7]	tst_cat	28787
5	1.08848	0.846454	1.33051	(30,90]	(6,7]	tst_cat	28787
6	0.905915	0.670371	1.14146	(30,90]	(6,7]	tst_cat	28787
7	0.724062	0.494739	0.953385	(30,90]	(6,7]	tst_cat	28787
8	0.543066	0.319679	0.766454	(30,90]	(6,7]	tst_cat	28787
9	0.363072	0.145316	0.580828	(30,90]	(6,7]	tst_cat	28787
10	0.184222	-0.0282261	0.39667	(30,90]	(6,7]	tst_cat	28787
11	0.00665831	-0.200821	0.214138	(30,90]	(6,7]	tst_cat	28787
12	-0.169475	-0.372342	0.0333917	(30,90]	(6,7]	tst_cat	28787
13	-0.344036	-0.54266	-0.145412	(30,90]	(6,7]	tst_cat	28787
14	-0.516881	-0.711642	-0.322119	(30,90]	(6,7]	tst_cat	28787
15	-0.687867	-0.879154	-0.496579	(30,90]	(6,7]	tst_cat	28787
16	-0.856851	-1.04506	-0.668642	(30,90]	(6,7]	tst_cat	28787
17	-1.02369	-1.20921	-0.838166	(30,90]	(6,7]	tst_cat	28787
18	-1.18824	-1.37147	-1.00501	(30,90]	(6,7]	tst_cat	28787
19	-1.35036	-1.53169	-1.16904	(30,90]	(6,7]	tst_cat	28787
20	-1.50991	-1.6897	-1.33012	(30,90]	(6,7]	tst_cat	28787
21	-1.66674	-1.84536	-1.48812	(30,90]	(6,7]	tst_cat	28787
22	-1.82071	-1.9985	-1.64292	(30,90]	(6,7]	tst_cat	28787
23	-1.97168	-2.14895	-1.7944	(30,90]	(6,7]	tst_cat	28787
24	-2.1195	-2.29656	-1.94244	(30,90]	(6,7]	tst_cat	28787
25	-2.26403	-2.44114	-2.08692	(30,90]	(6,7]	tst_cat	28787
26	-2.40513	-2.58253	-2.22773	(30,90]	(6,7]	tst_cat	28787
27	-2.54266	-2.72055	-2.36476	(30,90]	(6,7]	tst_cat	28787
28	-2.67646	-2.85503	-2.4979	(30,90]	(6,7]	tst_cat	28787
29	-2.80641	-2.98579	-2.62703	(30,90]	(6,7]	tst_cat	28787
30	-2.93236	-3.11267	-2.75204	(30,90]	(6,7]	tst_cat	28787
31	-3.05415	-3.23548	-2.87283	(30,90]	(6,7]	tst_cat	28787
32	-3.17166	-3.35405	-2.98927	(30,90]	(6,7]	tst_cat	28787
33	-3.28473	-3.46821	-3.10126	(30,90]	(6,7]	tst_cat	28787
34	-3.39323	-3.57779	-3.20868	(30,90]	(6,7]	tst_cat	28787
35	-3.49701	-3.68262	-3.31141	(30,90]	(6,7]	tst_cat	28787
36	-3.59593	-3.78253	-3.40933	(30,90]	(6,7]	tst_cat	28787
37	-3.68985	-3.87736	-3.50233	(30,90]	(6,7]	tst_cat	28787
38	-3.77861	-3.96694	-3.59028	(30,90]	(6,7]	tst_cat	28787
39	-3.86209	-4.05111	-3.67306	(30,90]	(6,7]	tst_cat	28787
40	-3.94013	-4.12971	-3.75055	(30,90]	(6,7]	tst_cat	28787
41	-4.01259	-4.20257	-3.82262	(30,90]	(6,7]	tst_cat	28787
42	-4.07934	-4.26954	-3.88914	(30,90]	(6,7]	tst_cat	28787
43	-4.14022	-4.33047	-3.94998	(30,90]	(6,7]	tst_cat	28787
44	-4.1951	-4.3852	-4.005	(30,90]	(6,7]	tst_cat	28787
45	-4.24383	-4.43358	-4.05408	(30,90]	(6,7]	tst_cat	28787
46	-4.28633	-4.47552	-4.09713	(30,90]	(6,7]	tst_cat	28787
47	-4.32276	-4.51121	-4.13431	(30,90]	(6,7]	tst_cat	28787
48	-4.35334	-4.54086	-4.16582	(30,90]	(6,7]	tst_cat	28787
49	-4.3783	-4.56474	-4.19187	(30,90]	(6,7]	tst_cat	28787
50	-4.39786	-4.58307	-4.21266	(30,90]	(6,7]	tst_cat	28787
51	-4.41225	-4.59611	-4.22839	(30,90]	(6,7]	tst_cat	28787
52	-4.42168	-4.60408	-4.23928	(30,90]	(6,7]	tst_cat	28787
53	-4.42638	-4.60725	-4.24551	(30,90]	(6,7]	tst_cat	28787
54	-4.42657	-4.60585	-4.2473	(30,90]	(6,7]	tst_cat	28787
55	-4.42248	-4.60013	-4.24483	(30,90]	(6,7]	tst_cat	28787
56	-4.41433	-4.59034	-4.23832	(30,90]	(6,7]	tst_cat	28787
57	-4.40234	-4.57671	-4.22796	(30,90]	(6,7]	tst_cat	28787
58	-4.38673	-4.55951	-4.21395	(30,90]	(6,7]	tst_cat	28787
59	-4.36773	-4.53896	-4.19649	(30,90]	(6,7]	tst_cat	28787
60	-4.34556	-4.51532	-4.17579	(30,90]	(6,7]	tst_cat	28787
61	-4.32044	-4.48883	-4.15205	(30,90]	(6,7]	tst_cat	28787
62	-4.2926	-4.45972	-4.12547	(30,90]	(6,7]	tst_cat	28787
63	-4.26225	-4.42825	-4.09626	(30,90]	(6,7]	tst_cat	28787
64	-4.22963	-4.39464	-4.06463	(30,90]	(6,7]	tst_cat	28787
65	-4.19496	-4.35913	-4.03079	(30,90]	(6,7]	tst_cat	28787
66	-4.15845	-4.32196	-3.99495	(30,90]	(6,7]	tst_cat	28787
67	-4.12034	-4.28335	-3.95733	(30,90]	(6,7]	tst_cat	28787
68	-4.08084	-4.24353	-3.91815	(30,90]	(6,7]	tst_cat	28787
69	-4.04017	-4.20272	-3.87762	(30,90]	(6,7]	tst_cat	28787
70	-3.99857	-4.16115	-3.83599	(30,90]	(6,7]	tst_cat	28787
71	-3.95625	-4.11903	-3.79346	(30,90]	(6,7]	tst_cat	28787
72	-3.91343	-4.07658	-3.75028	(30,90]	(6,7]	tst_cat	28787
73	-3.87034	-4.034	-3.70668	(30,90]	(6,7]	tst_cat	28787
74	-3.82721	-3.99152	-3.6629	(30,90]	(6,7]	tst_cat	28787
75	-3.78425	-3.94933	-3.61917	(30,90]	(6,7]	tst_cat	28787
76	-3.74169	-3.90765	-3.57573	(30,90]	(6,7]	tst_cat	28787
77	-3.69975	-3.86667	-3.53283	(30,90]	(6,7]	tst_cat	28787
78	-3.65865	-3.8266	-3.49071	(30,90]	(6,7]	tst_cat	28787
79	-3.61862	-3.78764	-3.4496	(30,90]	(6,7]	tst_cat	28787
80	-3.57988	-3.75	-3.40976	(30,90]	(6,7]	tst_cat	28787
81	-3.54266	-3.71388	-3.37143	(30,90]	(6,7]	tst_cat	28787
82	-3.50717	-3.67948	-3.33485	(30,90]	(6,7]	tst_cat	28787
83	-3.47363	-3.64701	-3.30026	(30,90]	(6,7]	tst_cat	28787
84	-3.44228	-3.61666	-3.26791	(30,90]	(6,7]	tst_cat	28787
85	-3.41334	-3.58865	-3.23803	(30,90]	(6,7]	tst_cat	28787
86	-3.38702	-3.56318	-3.21086	(30,90]	(6,7]	tst_cat	28787
87	-3.36355	-3.54046	-3.18665	(30,90]	(6,7]	tst_cat	28787
88	-3.34316	-3.5207	-3.16562	(30,90]	(6,7]	tst_cat	28787
89	-3.32607	-3.50412	-3.14801	(30,90]	(6,7]	tst_cat	28787
90	-3.31242	-3.49087	-3.13397	(30,90]	(6,7]	tst_cat	28787
91	-3.3021	-3.48082	-3.12338	(30,90]	(6,7]	tst_cat	28787
92	-3.2949	-3.47379	-3.11601	(30,90]	(6,7]	tst_cat	28787
93	-3.29064	-3.4696	-3.11167	(30,90]	(6,7]	tst_cat	28787
94	-3.28911	-3.46807	-3.11015	(30,90]	(6,7]	tst_cat	28787
95	-3.29011	-3.46901	-3.11122	(30,90]	(6,7]	tst_cat	28787
96	-3.29346	-3.47225	-3.11467	(30,90]	(6,7]	tst_cat	28787
97	-3.29895	-3.4776	-3.1203	(30,90]	(6,7]	tst_cat	28787
98	-3.3064	-3.4849	-3.12789	(30,90]	(6,7]	tst_cat	28787
99	-3.31559	-3.49396	-3.13723	(30,90]	(6,7]	tst_cat	28787
100	-3.32634	-3.50459	-3.14809	(30,90]	(6,7]	tst_cat	28787
101	-3.33845	-3.51662	-3.16028	(30,90]	(6,7]	tst_cat	28787
102	-3.35172	-3.52987	-3.17357	(30,90]	(6,7]	tst_cat	28787
103	-3.36596	-3.54415	-3.18777	(30,90]	(6,7]	tst_cat	28787
104	-3.38097	-3.55928	-3.20266	(30,90]	(6,7]	tst_cat	28787
105	-3.39656	-3.57507	-3.21804	(30,90]	(6,7]	tst_cat	28787
106	-3.41252	-3.59133	-3.2337	(30,90]	(6,7]	tst_cat	28787
107	-3.42866	-3.60787	-3.24944	(30,90]	(6,7]	tst_cat	28787
108	-3.44479	-3.6245	-3.26508	(30,90]	(6,7]	tst_cat	28787
109	-3.4607	-3.641	-3.2804	(30,90]	(6,7]	tst_cat	28787
110	-3.47621	-3.6572	-3.29522	(30,90]	(6,7]	tst_cat	28787
111	-3.49111	-3.67288	-3.30934	(30,90]	(6,7]	tst_cat	28787
112	-3.50521	-3.68784	-3.32258	(30,90]	(6,7]	tst_cat	28787
113	-3.51832	-3.70188	-3.33476	(30,90]	(6,7]	tst_cat	28787
114	-3.53023	-3.71477	-3.34568	(30,90]	(6,7]	tst_cat	28787
115	-3.54075	-3.72632	-3.35518	(30,90]	(6,7]	tst_cat	28787
116	-3.54969	-3.73631	-3.36306	(30,90]	(6,7]	tst_cat	28787
117	-3.55684	-3.74452	-3.36915	(30,90]	(6,7]	tst_cat	28787
118	-3.56201	-3.75074	-3.37328	(30,90]	(6,7]	tst_cat	28787
119	-3.56501	-3.75475	-3.37527	(30,90]	(6,7]	tst_cat	28787
120	-3.56563	-3.75632	-3.37494	(30,90]	(6,7]	tst_cat	28787
121	-3.56369	-3.75525	-3.37213	(30,90]	(6,7]	tst_cat	28787
122	-3.55898	-3.7513	-3.36666	(30,90]	(6,7]	tst_cat	28787
123	-3.55131	-3.74427	-3.35836	(30,90]	(6,7]	tst_cat	28787
124	-3.54049	-3.73392	-3.34705	(30,90]	(6,7]	tst_cat	28787
125	-3.52631	-3.72003	-3.33258	(30,90]	(6,7]	tst_cat	28787
126	-3.50858	-3.70239	-3.31476	(30,90]	(6,7]	tst_cat	28787
127	-3.4871	-3.68076	-3.29343	(30,90]	(6,7]	tst_cat	28787
128	-3.46168	-3.65494	-3.26842	(30,90]	(6,7]	tst_cat	28787
129	-3.43212	-3.62469	-3.23955	(30,90]	(6,7]	tst_cat	28787
130	-3.39822	-3.58979	-3.20665	(30,90]	(6,7]	tst_cat	28787
131	-3.35979	-3.55002	-3.16957	(30,90]	(6,7]	tst_cat	28787
132	-3.3167	-3.50523	-3.12817	(30,90]	(6,7]	tst_cat	28787
133	-3.26908	-3.45557	-3.0826	(30,90]	(6,7]	tst_cat	28787
134	-3.21713	-3.40123	-3.03303	(30,90]	(6,7]	tst_cat	28787
135	-3.16105	-3.34243	-2.97966	(30,90]	(6,7]	tst_cat	28787
136	-3.10103	-3.27939	-2.92268	(30,90]	(6,7]	tst_cat	28787
137	-3.03728	-3.21231	-2.86225	(30,90]	(6,7]	tst_cat	28787
138	-2.97	-3.14142	-2.79858	(30,90]	(6,7]	tst_cat	28787
139	-2.89938	-3.06692	-2.73184	(30,90]	(6,7]	tst_cat	28787
140	-2.82562	-2.98903	-2.66221	(30,90]	(6,7]	tst_cat	28787
141	-2.74893	-2.90797	-2.58988	(30,90]	(6,7]	tst_cat	28787
142	-2.6695	-2.82396	-2.51503	(30,90]	(6,7]	tst_cat	28787
143	-2.58752	-2.7372	-2.43785	(30,90]	(6,7]	tst_cat	28787
144	-2.50321	-2.64792	-2.3585	(30,90]	(6,7]	tst_cat	28787
145	-2.41675	-2.55633	-2.27718	(30,90]	(6,7]	tst_cat	28787
146	-2.32836	-2.46265	-2.19407	(30,90]	(6,7]	tst_cat	28787
147	-2.23821	-2.36709	-2.10934	(30,90]	(6,7]	tst_cat	28787
148	-2.14653	-2.26988	-2.02318	(30,90]	(6,7]	tst_cat	28787
149	-2.0535	-2.17123	-1.93576	(30,90]	(6,7]	tst_cat	28787
150	-1.95932	-2.07135	-1.84728	(30,90]	(6,7]	tst_cat	28787
151	-1.86419	-1.97047	-1.75791	(30,90]	(6,7]	tst_cat	28787
152	-1.76831	-1.8688	-1.66782	(30,90]	(6,7]	tst_cat	28787
153	-1.67189	-1.76656	-1.57721	(30,90]	(6,7]	tst_cat	28787
154	-1.57511	-1.66397	-1.48626	(30,90]	(6,7]	tst_cat	28787
155	-1.47818	-1.56123	-1.39514	(30,90]	(6,7]	tst_cat	28787
156	-1.3813	-1.45858	-1.30403	(30,90]	(6,7]	tst_cat	28787
157	-1.28467	-1.35621	-1.21313	(30,90]	(6,7]	tst_cat	28787
158	-1.18848	-1.25435	-1.1226	(30,90]	(6,7]	tst_cat	28787
159	-1.09293	-1.15322	-1.03265	(30,90]	(6,7]	tst_cat	28787
160	-0.998231	-1.05302	-0.943439	(30,90]	(6,7]	tst_cat	28787
161	-0.904571	-0.953978	-0.855164	(30,90]	(6,7]	tst_cat	28787
162	-0.812152	-0.856295	-0.768008	(30,90]	(6,7]	tst_cat	28787
163	-0.721173	-0.760186	-0.682159	(30,90]	(6,7]	tst_cat	28787
164	-0.631833	-0.665862	-0.597803	(30,90]	(6,7]	tst_cat	28787
165	-0.544331	-0.573531	-0.515131	(30,90]	(6,7]	tst_cat	28787
166	-0.458866	-0.483399	-0.434333	(30,90]	(6,7]	tst_cat	28787
167	-0.375637	-0.39567	-0.355605	(30,90]	(6,7]	tst_cat	28787
168	-0.294844	-0.310546	-0.279142	(30,90]	(6,7]	tst_cat	28787
169	-0.216684	-0.228224	-0.205144	(30,90]	(6,7]	tst_cat	28787
170	-0.141358	-0.1489	-0.133815	(30,90]	(6,7]	tst_cat	28787
171	-0.0690634	-0.0727639	-0.0653629	(30,90]	(6,7]	tst_cat	28787
172	0	0	0	(30,90]	(6,7]	tst_cat	28787
173	0.0656333	0.062055	0.0692117	(30,90]	(6,7]	tst_cat	28787
174	0.127638	0.120578	0.134698	(30,90]	(6,7]	tst_cat	28787
175	0.185814	0.175337	0.196291	(30,90]	(6,7]	tst_cat	28787
176	0.240012	0.226144	0.25388	(30,90]	(6,7]	tst_cat	28787
177	0.290277	0.272999	0.307555	(30,90]	(6,7]	tst_cat	28787
178	0.336704	0.315957	0.357451	(30,90]	(6,7]	tst_cat	28787
179	0.379386	0.355078	0.403694	(30,90]	(6,7]	tst_cat	28787
180	0.418417	0.390427	0.446407	(30,90]	(6,7]	tst_cat	28787
181	0.453892	0.422079	0.485706	(30,90]	(6,7]	tst_cat	28787
182	0.485905	0.450111	0.521699	(30,90]	(6,7]	tst_cat	28787
183	0.51455	0.474609	0.55449	(30,90]	(6,7]	tst_cat	28787
184	0.539921	0.495662	0.584179	(30,90]	(6,7]	tst_cat	28787
185	0.562111	0.513365	0.610858	(30,90]	(6,7]	tst_cat	28787
186	0.581217	0.527814	0.634619	(30,90]	(6,7]	tst_cat	28787
187	0.59733	0.539112	0.655549	(30,90]	(6,7]	tst_cat	28787
188	0.610547	0.547361	0.673732	(30,90]	(6,7]	tst_cat	28787
189	0.62096	0.552667	0.689252	(30,90]	(6,7]	tst_cat	28787
190	0.628663	0.555139	0.702188	(30,90]	(6,7]	tst_cat	28787
191	0.633752	0.554884	0.71262	(30,90]	(6,7]	tst_cat	28787
192	0.63632	0.552013	0.720627	(30,90]	(6,7]	tst_cat	28787
193	0.636461	0.546637	0.726284	(30,90]	(6,7]	tst_cat	28787
194	0.634269	0.538868	0.72967	(30,90]	(6,7]	tst_cat	28787
195	0.629839	0.528819	0.73086	(30,90]	(6,7]	tst_cat	28787
196	0.623265	0.516601	0.729928	(30,90]	(6,7]	tst_cat	28787
197	0.61464	0.502328	0.726951	(30,90]	(6,7]	tst_cat	28787
198	0.604059	0.486114	0.722004	(30,90]	(6,7]	tst_cat	28787
199	0.591616	0.468073	0.715159	(30,90]	(6,7]	tst_cat	28787
200	0.577405	0.448317	0.706493	(30,90]	(6,7]	tst_cat	28787
201	0.561521	0.426962	0.69608	(30,90]	(6,7]	tst_cat	28787
202	0.544057	0.40412	0.683994	(30,90]	(6,7]	tst_cat	28787
203	0.525107	0.379906	0.670309	(30,90]	(6,7]	tst_cat	28787
204	0.504767	0.354434	0.655099	(30,90]	(6,7]	tst_cat	28787
205	0.483129	0.327817	0.63844	(30,90]	(6,7]	tst_cat	28787
206	0.460287	0.300169	0.620406	(30,90]	(6,7]	tst_cat	28787
207	0.436337	0.271603	0.601072	(30,90]	(6,7]	tst_cat	28787
208	0.411373	0.242233	0.580513	(30,90]	(6,7]	tst_cat	28787
209	0.385487	0.212171	0.558803	(30,90]	(6,7]	tst_cat	28787
210	0.358775	0.18153	0.53602	(30,90]	(6,7]	tst_cat	28787
211	0.331331	0.150423	0.512238	(30,90]	(6,7]	tst_cat	28787
212	0.303248	0.118962	0.487534	(30,90]	(6,7]	tst_cat	28787
213	0.274621	0.0872565	0.461985	(30,90]	(6,7]	tst_cat	28787
214	0.245544	0.0554189	0.435669	(30,90]	(6,7]	tst_cat	28787
215	0.216111	0.0235588	0.408664	(30,90]	(6,7]	tst_cat	28787
216	0.186417	-0.00821449	0.381048	(30,90]	(6,7]	tst_cat	28787
217	0.156533	-0.0398195	0.352886	(30,90]	(6,7]	tst_cat	28787
218	0.12645	-0.0712825	0.324182	(30,90]	(6,7]	tst_cat	28787
219	0.0961327	-0.102657	0.294922	(30,90]	(6,7]	tst_cat	28787
220	0.0655499	-0.133997	0.265097	(30,90]	(6,7]	tst_cat	28787
221	0.0346685	-0.165355	0.234692	(30,90]	(6,7]	tst_cat	28787
222	0.00345557	-0.196788	0.203699	(30,90]	(6,7]	tst_cat	28787
223	-0.0281216	-0.228348	0.172105	(30,90]	(6,7]	tst_cat	28787
224	-0.0600957	-0.26009	0.139899	(30,90]	(6,7]	tst_cat	28787
225	-0.0924995	-0.292069	0.10707	(30,90]	(6,7]	tst_cat	28787
226	-0.125366	-0.324339	0.0736074	(30,90]	(6,7]	tst_cat	28787
227	-0.158727	-0.356955	0.0395	(30,90]	(6,7]	tst_cat	28787
228	-0.192617	-0.389971	0.00473656	(30,90]	(6,7]	tst_cat	28787
229	-0.227068	-0.423441	-0.0306944	(30,90]	(6,7]	tst_cat	28787
230	-0.262112	-0.457419	-0.0668047	(30,90]	(6,7]	tst_cat	28787
231	-0.297782	-0.491957	-0.103607	(30,90]	(6,7]	tst_cat	28787
232	-0.334112	-0.52711	-0.141113	(30,90]	(6,7]	tst_cat	28787
233	-0.371133	-0.562929	-0.179337	(30,90]	(6,7]	tst_cat	28787
234	-0.408879	-0.599464	-0.218293	(30,90]	(6,7]	tst_cat	28787
235	-0.447382	-0.636768	-0.257997	(30,90]	(6,7]	tst_cat	28787
236	-0.486676	-0.674887	-0.298464	(30,90]	(6,7]	tst_cat	28787
237	-0.526792	-0.713871	-0.339714	(30,90]	(6,7]	tst_cat	28787
238	-0.567764	-0.753765	-0.381763	(30,90]	(6,7]	tst_cat	28787
239	-0.609625	-0.794615	-0.424635	(30,90]	(6,7]	tst_cat	28787
240	-0.652407	-0.836463	-0.468351	(30,90]	(6,7]	tst_cat	28787
241	-0.696143	-0.879351	-0.512935	(30,90]	(6,7]	tst_cat	28787
242	-0.740865	-0.923317	-0.558413	(30,90]	(6,7]	tst_cat	28787
243	-0.786607	-0.968399	-0.604816	(30,90]	(6,7]	tst_cat	28787
244	-0.833402	-1.01463	-0.652171	(30,90]	(6,7]	tst_cat	28787
245	-0.881281	-1.06205	-0.700513	(30,90]	(6,7]	tst_cat	28787
246	-0.930278	-1.11068	-0.749877	(30,90]	(6,7]	tst_cat	28787
247	-0.980426	-1.16055	-0.800298	(30,90]	(6,7]	tst_cat	28787
248	-1.03176	-1.2117	-0.851815	(30,90]	(6,7]	tst_cat	28787
249	-1.0843	-1.26414	-0.904469	(30,90]	(6,7]	tst_cat	28787
250	-1.1381	-1.3179	-0.958302	(30,90]	(6,7]	tst_cat	28787
251	-1.19318	-1.373	-1.01336	(30,90]	(6,7]	tst_cat	28787
252	-1.24957	-1.42946	-1.06968	(30,90]	(6,7]	tst_cat	28787
253	-1.30731	-1.4873	-1.12732	(30,90]	(6,7]	tst_cat	28787
254	-1.36643	-1.54654	-1.18632	(30,90]	(6,7]	tst_cat	28787
255	-1.42696	-1.6072	-1.24672	(30,90]	(6,7]	tst_cat	28787
256	-1.48894	-1.6693	-1.30858	(30,90]	(6,7]	tst_cat	28787
257	-1.55239	-1.73285	-1.37194	(30,90]	(6,7]	tst_cat	28787
258	-1.61736	-1.79787	-1.43686	(30,90]	(6,7]	tst_cat	28787
259	-1.68387	-1.86438	-1.50337	(30,90]	(6,7]	tst_cat	28787
260	-1.75196	-1.93239	-1.57152	(30,90]	(6,7]	tst_cat	28787
261	-1.82165	-2.00194	-1.64137	(30,90]	(6,7]	tst_cat	28787
262	-1.89296	-2.07301	-1.71291	(30,90]	(6,7]	tst_cat	28787
263	-1.96577	-2.14548	-1.78605	(30,90]	(6,7]	tst_cat	28787
264	-2.03992	-2.21921	-1.86062	(30,90]	(6,7]	tst_cat	28787
265	-2.11527	-2.29405	-1.93648	(30,90]	(6,7]	tst_cat	28787
266	-2.19167	-2.36986	-2.01347	(30,90]	(6,7]	tst_cat	28787
267	-2.26897	-2.4465	-2.09145	(30,90]	(6,7]	tst_cat	28787
268	-2.34704	-2.52382	-2.17026	(30,90]	(6,7]	tst_cat	28787
269	-2.42571	-2.6017	-2.24973	(30,90]	(6,7]	tst_cat	28787
270	-2.50485	-2.67999	-2.32971	(30,90]	(6,7]	tst_cat	28787
271	-2.5843	-2.75855	-2.41005	(30,90]	(6,7]	tst_cat	28787
272	-2.66392	-2.83726	-2.49059	(30,90]	(6,7]	tst_cat	28787
273	-2.74356	-2.91597	-2.57115	(30,90]	(6,7]	tst_cat	28787
274	-2.82307	-2.99455	-2.65159	(30,90]	(6,7]	tst_cat	28787
275	-2.90231	-3.07288	-2.73175	(30,90]	(6,7]	tst_cat	28787
276	-2.98113	-3.1508	-2.81145	(30,90]	(6,7]	tst_cat	28787
277	-3.05937	-3.2282	-2.89055	(30,90]	(6,7]	tst_cat	28787
278	-3.1369	-3.30493	-2.96887	(30,90]	(6,7]	tst_cat	28787
279	-3.21357	-3.38086	-3.04627	(30,90]	(6,7]	tst_cat	28787
280	-3.28922	-3.45586	-3.12258	(30,90]	(6,7]	tst_cat	28787
281	-3.36371	-3.52979	-3.19764	(30,90]	(6,7]	tst_cat	28787
282	-3.4369	-3.60251	-3.27129	(30,90]	(6,7]	tst_cat	28787
283	-3.50863	-3.67388	-3.34338	(30,90]	(6,7]	tst_cat	28787
284	-3.57876	-3.74378	-3.41375	(30,90]	(6,7]	tst_cat	28787
285	-3.64714	-3.81204	-3.48224	(30,90]	(6,7]	tst_cat	28787
286	-3.71363	-3.87855	-3.54871	(30,90]	(6,7]	tst_cat	28787
287	-3.77807	-3.94314	-3.613	(30,90]	(6,7]	tst_cat	28787
288	-3.84032	-4.00567	-3.67497	(30,90]	(6,7]	tst_cat	28787
289	-3.90023	-4.06601	-3.73445	(30,90]	(6,7]	tst_cat	28787
290	-3.95765	-4.12399	-3.79132	(30,90]	(6,7]	tst_cat	28787
291	-4.01245	-4.17947	-3.84542	(30,90]	(6,7]	tst_cat	28787
292	-4.06445	-4.2323	-3.89661	(30,90]	(6,7]	tst_cat	28787
293	-4.11354	-4.28232	-3.94475	(30,90]	(6,7]	tst_cat	28787
294	-4.15954	-4.32937	-3.98971	(30,90]	(6,7]	tst_cat	28787
295	-4.20232	-4.37331	-4.03133	(30,90]	(6,7]	tst_cat	28787
296	-4.24173	-4.41397	-4.0695	(30,90]	(6,7]	tst_cat	28787
297	-4.27762	-4.45119	-4.10406	(30,90]	(6,7]	tst_cat	28787
298	-4.30985	-4.48481	-4.13488	(30,90]	(6,7]	tst_cat	28787
299	-4.33826	-4.51468	-4.16184	(30,90]	(6,7]	tst_cat	28787
300	-4.36271	-4.54063	-4.1848	(30,90]	(6,7]	tst_cat	28787
301	-4.38306	-4.5625	-4.20362	(30,90]	(6,7]	tst_cat	28787
302	-4.39914	-4.58012	-4.21817	(30,90]	(6,7]	tst_cat	28787
303	-4.41083	-4.59334	-4.22832	(30,90]	(6,7]	tst_cat	28787
304	-4.41796	-4.60199	-4.23393	(30,90]	(6,7]	tst_cat	28787
305	-4.4204	-4.60592	-4.23488	(30,90]	(6,7]	tst_cat	28787
306	-4.41799	-4.60495	-4.23104	(30,90]	(6,7]	tst_cat	28787
307	-4.41059	-4.59892	-4.22226	(30,90]	(6,7]	tst_cat	28787
308	-4.39805	-4.58768	-4.20841	(30,90]	(6,7]	tst_cat	28787
309	-4.38022	-4.57106	-4.18937	(30,90]	(6,7]	tst_cat	28787
310	-4.35695	-4.54891	-4.165	(30,90]	(6,7]	tst_cat	28787
311	-4.32811	-4.52105	-4.13516	(30,90]	(6,7]	tst_cat	28787
312	-4.29353	-4.48734	-4.09972	(30,90]	(6,7]	tst_cat	28787
313	-4.25307	-4.44761	-4.05854	(30,90]	(6,7]	tst_cat	28787
314	-4.20659	-4.4017	-4.01148	(30,90]	(6,7]	tst_cat	28787
315	-4.15398	-4.34951	-3.95846	(30,90]	(6,7]	tst_cat	28787
316	-4.09532	-4.29111	-3.89954	(30,90]	(6,7]	tst_cat	28787
317	-4.03073	-4.22662	-3.83483	(30,90]	(6,7]	tst_cat	28787
318	-3.96031	-4.15617	-3.76445	(30,90]	(6,7]	tst_cat	28787
319	-3.8842	-4.07989	-3.68852	(30,90]	(6,7]	tst_cat	28787
320	-3.80251	-3.99789	-3.60713	(30,90]	(6,7]	tst_cat	28787
321	-3.71536	-3.91032	-3.52041	(30,90]	(6,7]	tst_cat	28787
322	-3.62287	-3.81729	-3.42845	(30,90]	(6,7]	tst_cat	28787
323	-3.52516	-3.71894	-3.33138	(30,90]	(6,7]	tst_cat	28787
324	-3.42234	-3.6154	-3.22929	(30,90]	(6,7]	tst_cat	28787
325	-3.31454	-3.50679	-3.12228	(30,90]	(6,7]	tst_cat	28787
326	-3.20187	-3.39326	-3.01048	(30,90]	(6,7]	tst_cat	28787
327	-3.08445	-3.27493	-2.89397	(30,90]	(6,7]	tst_cat	28787
328	-2.9624	-3.15194	-2.77286	(30,90]	(6,7]	tst_cat	28787
329	-2.83584	-3.02443	-2.64726	(30,90]	(6,7]	tst_cat	28787
330	-2.70489	-2.89253	-2.51726	(30,90]	(6,7]	tst_cat	28787
331	-2.56967	-2.75637	-2.38297	(30,90]	(6,7]	tst_cat	28787
332	-2.43029	-2.6161	-2.24449	(30,90]	(6,7]	tst_cat	28787
333	-2.28688	-2.47185	-2.10191	(30,90]	(6,7]	tst_cat	28787
334	-2.13955	-2.32376	-1.95534	(30,90]	(6,7]	tst_cat	28787
335	-1.98842	-2.17197	-1.80487	(30,90]	(6,7]	tst_cat	28787
336	-1.83361	-2.01662	-1.65061	(30,90]	(6,7]	tst_cat	28787
337	-1.67524	-1.85784	-1.49264	(30,90]	(6,7]	tst_cat	28787
338	-1.51343	-1.69579	-1.33108	(30,90]	(6,7]	tst_cat	28787
339	-1.3483	-1.53058	-1.16602	(30,90]	(6,7]	tst_cat	28787
340	-1.17996	-1.36236	-0.997552	(30,90]	(6,7]	tst_cat	28787
341	-1.00853	-1.19127	-0.825789	(30,90]	(6,7]	tst_cat	28787
342	-0.834138	-1.01745	-0.650828	(30,90]	(6,7]	tst_cat	28787
343	-0.656895	-0.841016	-0.472774	(30,90]	(6,7]	tst_cat	28787
344	-0.476922	-0.662112	-0.291732	(30,90]	(6,7]	tst_cat	28787
345	-0.294338	-0.480867	-0.10781	(30,90]	(6,7]	tst_cat	28787
346	-0.109262	-0.297406	0.078883	(30,90]	(6,7]	tst_cat	28787
347	0.078189	-0.111858	0.268236	(30,90]	(6,7]	tst_cat	28787
348	0.267895	0.0756554	0.460135	(30,90]	(6,7]	tst_cat	28787
349	0.459738	0.265012	0.654463	(30,90]	(6,7]	tst_cat	28787
350	0.653598	0.456092	0.851104	(30,90]	(6,7]	tst_cat	28787
351	0.849358	0.648779	1.04994	(30,90]	(6,7]	tst_cat	28787
352	1.0469	0.842957	1.25084	(30,90]	(6,7]	tst_cat	28787
353	1.2461	1.03851	1.45369	(30,90]	(6,7]	tst_cat	28787
354	1.44684	1.23533	1.65836	(30,90]	(6,7]	tst_cat	28787
355	1.64901	1.43331	1.86472	(30,90]	(6,7]	tst_cat	28787
356	1.85249	1.63234	2.07264	(30,90]	(6,7]	tst_cat	28787
357	2.05715	1.8323	2.28201	(30,90]	(6,7]	tst_cat	28787
358	2.26288	2.03309	2.49268	(30,90]	(6,7]	tst_cat	28787
359	2.46956	2.2346	2.70452	(30,90]	(6,7]	tst_cat	28787
360	2.67707	2.43673	2.91741	(30,90]	(6,7]	tst_cat	28787
361	2.8853	2.63938	3.13122	(30,90]	(6,7]	tst_cat	28787
362	3.09411	2.84243	3.3458	(30,90]	(6,7]	tst_cat	28787
363	3.3034	3.04577	3.56104	(30,90]	(6,7]	tst_cat	28787
364	3.51305	3.24931	3.77679	(30,90]	(6,7]	tst_cat	28787
365	3.72294	3.45294	3.99293	(30,90]	(6,7]	tst_cat	28787
0	1.37883	1.15203	1.60563	(30,90]	(7,8]	tst_cat	34352
1	1.20782	0.987187	1.42846	(30,90]	(7,8]	tst_cat	34352
2	1.03684	0.822237	1.25144	(30,90]	(7,8]	tst_cat	34352
3	0.86599	0.657272	1.07471	(30,90]	(7,8]	tst_cat	34352
4	0.695405	0.492409	0.898401	(30,90]	(7,8]	tst_cat	34352
5	0.525218	0.327763	0.722673	(30,90]	(7,8]	tst_cat	34352
6	0.355564	0.163452	0.547675	(30,90]	(7,8]	tst_cat	34352
7	0.186573	-0.000407713	0.373555	(30,90]	(7,8]	tst_cat	34352
8	0.0183806	-0.1637	0.200462	(30,90]	(7,8]	tst_cat	34352
9	-0.148882	-0.326309	0.0285452	(30,90]	(7,8]	tst_cat	34352
10	-0.315081	-0.488116	-0.142047	(30,90]	(7,8]	tst_cat	34352
11	-0.480084	-0.649002	-0.311167	(30,90]	(7,8]	tst_cat	34352
12	-0.643758	-0.808848	-0.478669	(30,90]	(7,8]	tst_cat	34352
13	-0.805971	-0.967533	-0.644408	(30,90]	(7,8]	tst_cat	34352
14	-0.966588	-1.12493	-0.808243	(30,90]	(7,8]	tst_cat	34352
15	-1.12548	-1.28092	-0.970033	(30,90]	(7,8]	tst_cat	34352
16	-1.28251	-1.43537	-1.12964	(30,90]	(7,8]	tst_cat	34352
17	-1.43754	-1.58815	-1.28693	(30,90]	(7,8]	tst_cat	34352
18	-1.59045	-1.73913	-1.44177	(30,90]	(7,8]	tst_cat	34352
19	-1.7411	-1.88816	-1.59404	(30,90]	(7,8]	tst_cat	34352
20	-1.88936	-2.03511	-1.7436	(30,90]	(7,8]	tst_cat	34352
21	-2.03509	-2.17983	-1.89035	(30,90]	(7,8]	tst_cat	34352
22	-2.17817	-2.32218	-2.03415	(30,90]	(7,8]	tst_cat	34352
23	-2.31845	-2.462	-2.1749	(30,90]	(7,8]	tst_cat	34352
24	-2.45581	-2.59914	-2.31248	(30,90]	(7,8]	tst_cat	34352
25	-2.59011	-2.73345	-2.44678	(30,90]	(7,8]	tst_cat	34352
26	-2.72123	-2.86476	-2.57769	(30,90]	(7,8]	tst_cat	34352
27	-2.84902	-2.99293	-2.7051	(30,90]	(7,8]	tst_cat	34352
28	-2.97335	-3.11779	-2.82891	(30,90]	(7,8]	tst_cat	34352
29	-3.0941	-3.23919	-2.94901	(30,90]	(7,8]	tst_cat	34352
30	-3.21112	-3.35696	-3.06529	(30,90]	(7,8]	tst_cat	34352
31	-3.3243	-3.47095	-3.17764	(30,90]	(7,8]	tst_cat	34352
32	-3.43348	-3.581	-3.28597	(30,90]	(7,8]	tst_cat	34352
33	-3.53855	-3.68695	-3.39014	(30,90]	(7,8]	tst_cat	34352
34	-3.63936	-3.78864	-3.49007	(30,90]	(7,8]	tst_cat	34352
35	-3.73578	-3.88593	-3.58563	(30,90]	(7,8]	tst_cat	34352
36	-3.82769	-3.97866	-3.67672	(30,90]	(7,8]	tst_cat	34352
37	-3.91495	-4.06668	-3.76321	(30,90]	(7,8]	tst_cat	34352
38	-3.99742	-4.14983	-3.84501	(30,90]	(7,8]	tst_cat	34352
39	-4.07497	-4.22797	-3.92198	(30,90]	(7,8]	tst_cat	34352
40	-4.14748	-4.30095	-3.99401	(30,90]	(7,8]	tst_cat	34352
41	-4.2148	-4.36862	-4.06098	(30,90]	(7,8]	tst_cat	34352
42	-4.2768	-4.43084	-4.12277	(30,90]	(7,8]	tst_cat	34352
43	-4.33336	-4.48746	-4.17925	(30,90]	(7,8]	tst_cat	34352
44	-4.38433	-4.53834	-4.23032	(30,90]	(7,8]	tst_cat	34352
45	-4.42959	-4.58336	-4.27582	(30,90]	(7,8]	tst_cat	34352
46	-4.46906	-4.62241	-4.31571	(30,90]	(7,8]	tst_cat	34352
47	-4.50289	-4.65567	-4.35011	(30,90]	(7,8]	tst_cat	34352
48	-4.5313	-4.68337	-4.37923	(30,90]	(7,8]	tst_cat	34352
49	-4.55449	-4.70572	-4.40326	(30,90]	(7,8]	tst_cat	34352
50	-4.57268	-4.72295	-4.42241	(30,90]	(7,8]	tst_cat	34352
51	-4.58608	-4.7353	-4.43687	(30,90]	(7,8]	tst_cat	34352
52	-4.5949	-4.74298	-4.44683	(30,90]	(7,8]	tst_cat	34352
53	-4.59936	-4.74623	-4.45248	(30,90]	(7,8]	tst_cat	34352
54	-4.59965	-4.74528	-4.45403	(30,90]	(7,8]	tst_cat	34352
55	-4.596	-4.74035	-4.45165	(30,90]	(7,8]	tst_cat	34352
56	-4.58861	-4.73167	-4.44556	(30,90]	(7,8]	tst_cat	34352
57	-4.57771	-4.71948	-4.43593	(30,90]	(7,8]	tst_cat	34352
58	-4.56349	-4.704	-4.42297	(30,90]	(7,8]	tst_cat	34352
59	-4.54617	-4.68547	-4.40686	(30,90]	(7,8]	tst_cat	34352
60	-4.52596	-4.6641	-4.38781	(30,90]	(7,8]	tst_cat	34352
61	-4.50307	-4.64013	-4.366	(30,90]	(7,8]	tst_cat	34352
62	-4.47771	-4.61379	-4.34163	(30,90]	(7,8]	tst_cat	34352
63	-4.4501	-4.5853	-4.31491	(30,90]	(7,8]	tst_cat	34352
64	-4.42045	-4.55488	-4.28602	(30,90]	(7,8]	tst_cat	34352
65	-4.38896	-4.52275	-4.25518	(30,90]	(7,8]	tst_cat	34352
66	-4.35586	-4.48913	-4.22258	(30,90]	(7,8]	tst_cat	34352
67	-4.32134	-4.45424	-4.18844	(30,90]	(7,8]	tst_cat	34352
68	-4.28562	-4.41829	-4.15295	(30,90]	(7,8]	tst_cat	34352
69	-4.24892	-4.3815	-4.11634	(30,90]	(7,8]	tst_cat	34352
70	-4.21144	-4.34407	-4.07881	(30,90]	(7,8]	tst_cat	34352
71	-4.1734	-4.30621	-4.04058	(30,90]	(7,8]	tst_cat	34352
72	-4.135	-4.26813	-4.00186	(30,90]	(7,8]	tst_cat	34352
73	-4.09646	-4.23003	-3.96289	(30,90]	(7,8]	tst_cat	34352
74	-4.05799	-4.1921	-3.92387	(30,90]	(7,8]	tst_cat	34352
75	-4.0198	-4.15456	-3.88504	(30,90]	(7,8]	tst_cat	34352
76	-3.9821	-4.11758	-3.84662	(30,90]	(7,8]	tst_cat	34352
77	-3.94511	-4.08138	-3.80883	(30,90]	(7,8]	tst_cat	34352
78	-3.90903	-4.04615	-3.7719	(30,90]	(7,8]	tst_cat	34352
79	-3.87407	-4.01208	-3.73606	(30,90]	(7,8]	tst_cat	34352
80	-3.84045	-3.97937	-3.70154	(30,90]	(7,8]	tst_cat	34352
81	-3.80839	-3.9482	-3.66857	(30,90]	(7,8]	tst_cat	34352
82	-3.77808	-3.91879	-3.63737	(30,90]	(7,8]	tst_cat	34352
83	-3.74974	-3.89131	-3.60817	(30,90]	(7,8]	tst_cat	34352
84	-3.72358	-3.86597	-3.58119	(30,90]	(7,8]	tst_cat	34352
85	-3.69982	-3.84297	-3.55668	(30,90]	(7,8]	tst_cat	34352
86	-3.67867	-3.8225	-3.53483	(30,90]	(7,8]	tst_cat	34352
87	-3.66033	-3.80476	-3.51589	(30,90]	(7,8]	tst_cat	34352
88	-3.64501	-3.78995	-3.50008	(30,90]	(7,8]	tst_cat	34352
89	-3.63294	-3.77828	-3.4876	(30,90]	(7,8]	tst_cat	34352
90	-3.62425	-3.76989	-3.47861	(30,90]	(7,8]	tst_cat	34352
91	-3.61881	-3.76464	-3.47298	(30,90]	(7,8]	tst_cat	34352
92	-3.61643	-3.76236	-3.4705	(30,90]	(7,8]	tst_cat	34352
93	-3.6169	-3.76284	-3.47095	(30,90]	(7,8]	tst_cat	34352
94	-3.62002	-3.76592	-3.47413	(30,90]	(7,8]	tst_cat	34352
95	-3.62561	-3.77139	-3.47983	(30,90]	(7,8]	tst_cat	34352
96	-3.63346	-3.77907	-3.48784	(30,90]	(7,8]	tst_cat	34352
97	-3.64337	-3.78879	-3.49794	(30,90]	(7,8]	tst_cat	34352
98	-3.65514	-3.80035	-3.50993	(30,90]	(7,8]	tst_cat	34352
99	-3.66858	-3.81357	-3.52358	(30,90]	(7,8]	tst_cat	34352
100	-3.68348	-3.82827	-3.53869	(30,90]	(7,8]	tst_cat	34352
101	-3.69966	-3.84426	-3.55505	(30,90]	(7,8]	tst_cat	34352
102	-3.7169	-3.86136	-3.57245	(30,90]	(7,8]	tst_cat	34352
103	-3.73502	-3.87937	-3.59067	(30,90]	(7,8]	tst_cat	34352
104	-3.75381	-3.89811	-3.60951	(30,90]	(7,8]	tst_cat	34352
105	-3.77308	-3.91739	-3.62877	(30,90]	(7,8]	tst_cat	34352
106	-3.79262	-3.93701	-3.64823	(30,90]	(7,8]	tst_cat	34352
107	-3.81224	-3.95679	-3.6677	(30,90]	(7,8]	tst_cat	34352
108	-3.83175	-3.97653	-3.68696	(30,90]	(7,8]	tst_cat	34352
109	-3.85093	-3.99603	-3.70584	(30,90]	(7,8]	tst_cat	34352
110	-3.8696	-4.0151	-3.72411	(30,90]	(7,8]	tst_cat	34352
111	-3.88756	-4.03352	-3.7416	(30,90]	(7,8]	tst_cat	34352
112	-3.9046	-4.05111	-3.7581	(30,90]	(7,8]	tst_cat	34352
113	-3.92054	-4.06764	-3.77343	(30,90]	(7,8]	tst_cat	34352
114	-3.93516	-4.08293	-3.7874	(30,90]	(7,8]	tst_cat	34352
115	-3.94828	-4.09675	-3.79981	(30,90]	(7,8]	tst_cat	34352
116	-3.95969	-4.10889	-3.81048	(30,90]	(7,8]	tst_cat	34352
117	-3.96919	-4.11916	-3.81923	(30,90]	(7,8]	tst_cat	34352
118	-3.9766	-4.12732	-3.82587	(30,90]	(7,8]	tst_cat	34352
119	-3.9817	-4.13318	-3.83023	(30,90]	(7,8]	tst_cat	34352
120	-3.98431	-4.13651	-3.83211	(30,90]	(7,8]	tst_cat	34352
121	-3.98421	-4.13709	-3.83134	(30,90]	(7,8]	tst_cat	34352
122	-3.98122	-4.13471	-3.82774	(30,90]	(7,8]	tst_cat	34352
123	-3.97514	-4.12916	-3.82112	(30,90]	(7,8]	tst_cat	34352
124	-3.96577	-4.12021	-3.81132	(30,90]	(7,8]	tst_cat	34352
125	-3.9529	-4.10765	-3.79815	(30,90]	(7,8]	tst_cat	34352
126	-3.93635	-4.09125	-3.78144	(30,90]	(7,8]	tst_cat	34352
127	-3.9159	-4.07081	-3.761	(30,90]	(7,8]	tst_cat	34352
128	-3.89138	-4.04609	-3.73666	(30,90]	(7,8]	tst_cat	34352
129	-3.86257	-4.01689	-3.70824	(30,90]	(7,8]	tst_cat	34352
130	-3.82927	-3.98298	-3.67557	(30,90]	(7,8]	tst_cat	34352
131	-3.7913	-3.94415	-3.63845	(30,90]	(7,8]	tst_cat	34352
132	-3.74845	-3.90017	-3.59673	(30,90]	(7,8]	tst_cat	34352
133	-3.70058	-3.8509	-3.55027	(30,90]	(7,8]	tst_cat	34352
134	-3.64784	-3.79648	-3.49921	(30,90]	(7,8]	tst_cat	34352
135	-3.59042	-3.73711	-3.44374	(30,90]	(7,8]	tst_cat	34352
136	-3.52853	-3.673	-3.38405	(30,90]	(7,8]	tst_cat	34352
137	-3.46235	-3.60436	-3.32033	(30,90]	(7,8]	tst_cat	34352
138	-3.39209	-3.53141	-3.25277	(30,90]	(7,8]	tst_cat	34352
139	-3.31795	-3.45436	-3.18155	(30,90]	(7,8]	tst_cat	34352
140	-3.24014	-3.37341	-3.10686	(30,90]	(7,8]	tst_cat	34352
141	-3.15884	-3.28878	-3.02889	(30,90]	(7,8]	tst_cat	34352
142	-3.07425	-3.20068	-2.94783	(30,90]	(7,8]	tst_cat	34352
143	-2.98659	-3.10932	-2.86386	(30,90]	(7,8]	tst_cat	34352
144	-2.89604	-3.01492	-2.77717	(30,90]	(7,8]	tst_cat	34352
145	-2.80281	-2.91769	-2.68794	(30,90]	(7,8]	tst_cat	34352
146	-2.7071	-2.81784	-2.59636	(30,90]	(7,8]	tst_cat	34352
147	-2.6091	-2.71558	-2.50261	(30,90]	(7,8]	tst_cat	34352
148	-2.50901	-2.61113	-2.40689	(30,90]	(7,8]	tst_cat	34352
149	-2.40704	-2.50471	-2.30937	(30,90]	(7,8]	tst_cat	34352
150	-2.30338	-2.39652	-2.21025	(30,90]	(7,8]	tst_cat	34352
151	-2.19824	-2.28678	-2.1097	(30,90]	(7,8]	tst_cat	34352
152	-2.09181	-2.17571	-2.00791	(30,90]	(7,8]	tst_cat	34352
153	-1.98429	-2.06351	-1.90508	(30,90]	(7,8]	tst_cat	34352
154	-1.87588	-1.95039	-1.80137	(30,90]	(7,8]	tst_cat	34352
155	-1.76679	-1.83659	-1.69699	(30,90]	(7,8]	tst_cat	34352
156	-1.6572	-1.72229	-1.59211	(30,90]	(7,8]	tst_cat	34352
157	-1.54732	-1.60773	-1.48692	(30,90]	(7,8]	tst_cat	34352
158	-1.43736	-1.49311	-1.38161	(30,90]	(7,8]	tst_cat	34352
159	-1.3275	-1.37864	-1.27636	(30,90]	(7,8]	tst_cat	34352
160	-1.21795	-1.26454	-1.17136	(30,90]	(7,8]	tst_cat	34352
161	-1.10891	-1.15101	-1.0668	(30,90]	(7,8]	tst_cat	34352
162	-1.00057	-1.03827	-0.962873	(30,90]	(7,8]	tst_cat	34352
163	-0.893144	-0.926531	-0.859756	(30,90]	(7,8]	tst_cat	34352
164	-0.786822	-0.816	-0.757644	(30,90]	(7,8]	tst_cat	34352
165	-0.681805	-0.706884	-0.656726	(30,90]	(7,8]	tst_cat	34352
166	-0.578294	-0.599394	-0.557194	(30,90]	(7,8]	tst_cat	34352
167	-0.476487	-0.493734	-0.459239	(30,90]	(7,8]	tst_cat	34352
168	-0.376584	-0.39011	-0.363057	(30,90]	(7,8]	tst_cat	34352
169	-0.278784	-0.288725	-0.268843	(30,90]	(7,8]	tst_cat	34352
170	-0.183287	-0.189779	-0.176795	(30,90]	(7,8]	tst_cat	34352
171	-0.0902927	-0.0934726	-0.0871128	(30,90]	(7,8]	tst_cat	34352
172	0	0	0	(30,90]	(7,8]	tst_cat	34352
173	0.0873914	0.084337	0.0904459	(30,90]	(7,8]	tst_cat	34352
174	0.171682	0.165688	0.177677	(30,90]	(7,8]	tst_cat	34352
175	0.252673	0.243838	0.261507	(30,90]	(7,8]	tst_cat	34352
176	0.330164	0.318568	0.341759	(30,90]	(7,8]	tst_cat	34352
177	0.403956	0.389655	0.418257	(30,90]	(7,8]	tst_cat	34352
178	0.473894	0.456911	0.490877	(30,90]	(7,8]	tst_cat	34352
179	0.540003	0.520326	0.559679	(30,90]	(7,8]	tst_cat	34352
180	0.602352	0.579936	0.624768	(30,90]	(7,8]	tst_cat	34352
181	0.66101	0.63578	0.68624	(30,90]	(7,8]	tst_cat	34352
182	0.716047	0.687905	0.744189	(30,90]	(7,8]	tst_cat	34352
183	0.767532	0.73636	0.798703	(30,90]	(7,8]	tst_cat	34352
184	0.815534	0.781203	0.849864	(30,90]	(7,8]	tst_cat	34352
185	0.860122	0.822494	0.89775	(30,90]	(7,8]	tst_cat	34352
186	0.901367	0.860299	0.942435	(30,90]	(7,8]	tst_cat	34352
187	0.939336	0.894685	0.983988	(30,90]	(7,8]	tst_cat	34352
188	0.9741	0.925726	1.02247	(30,90]	(7,8]	tst_cat	34352
189	1.00573	0.953497	1.05796	(30,90]	(7,8]	tst_cat	34352
190	1.03429	0.978075	1.0905	(30,90]	(7,8]	tst_cat	34352
191	1.05985	0.99954	1.12016	(30,90]	(7,8]	tst_cat	34352
192	1.08249	1.01797	1.147	(30,90]	(7,8]	tst_cat	34352
193	1.10226	1.03346	1.17107	(30,90]	(7,8]	tst_cat	34352
194	1.11925	1.04607	1.19242	(30,90]	(7,8]	tst_cat	34352
195	1.13351	1.0559	1.21112	(30,90]	(7,8]	tst_cat	34352
196	1.14512	1.06304	1.22721	(30,90]	(7,8]	tst_cat	34352
197	1.15416	1.06756	1.24075	(30,90]	(7,8]	tst_cat	34352
198	1.16067	1.06955	1.2518	(30,90]	(7,8]	tst_cat	34352
199	1.16475	1.0691	1.2604	(30,90]	(7,8]	tst_cat	34352
200	1.16645	1.06629	1.26661	(30,90]	(7,8]	tst_cat	34352
201	1.16585	1.06121	1.27048	(30,90]	(7,8]	tst_cat	34352
202	1.16301	1.05395	1.27207	(30,90]	(7,8]	tst_cat	34352
203	1.158	1.04458	1.27142	(30,90]	(7,8]	tst_cat	34352
204	1.1509	1.03321	1.26859	(30,90]	(7,8]	tst_cat	34352
205	1.14177	1.0199	1.26364	(30,90]	(7,8]	tst_cat	34352
206	1.13068	1.00476	1.25661	(30,90]	(7,8]	tst_cat	34352
207	1.11771	0.98786	1.24755	(30,90]	(7,8]	tst_cat	34352
208	1.10291	0.96929	1.23653	(30,90]	(7,8]	tst_cat	34352
209	1.08636	0.949135	1.22359	(30,90]	(7,8]	tst_cat	34352
210	1.06813	0.927481	1.20879	(30,90]	(7,8]	tst_cat	34352
211	1.04829	0.904412	1.19217	(30,90]	(7,8]	tst_cat	34352
212	1.02691	0.880014	1.17381	(30,90]	(7,8]	tst_cat	34352
213	1.00405	0.85437	1.15374	(30,90]	(7,8]	tst_cat	34352
214	0.979793	0.827564	1.13202	(30,90]	(7,8]	tst_cat	34352
215	0.954198	0.799681	1.10871	(30,90]	(7,8]	tst_cat	34352
216	0.927337	0.770802	1.08387	(30,90]	(7,8]	tst_cat	34352
217	0.89928	0.741009	1.05755	(30,90]	(7,8]	tst_cat	34352
218	0.870086	0.710369	1.0298	(30,90]	(7,8]	tst_cat	34352
219	0.839766	0.678883	1.00065	(30,90]	(7,8]	tst_cat	34352
220	0.808323	0.646537	0.97011	(30,90]	(7,8]	tst_cat	34352
221	0.77576	0.613317	0.938204	(30,90]	(7,8]	tst_cat	34352
222	0.742078	0.579206	0.904949	(30,90]	(7,8]	tst_cat	34352
223	0.707278	0.544191	0.870366	(30,90]	(7,8]	tst_cat	34352
224	0.671364	0.508256	0.834473	(30,90]	(7,8]	tst_cat	34352
225	0.634337	0.471386	0.797288	(30,90]	(7,8]	tst_cat	34352
226	0.596199	0.433565	0.758833	(30,90]	(7,8]	tst_cat	34352
227	0.556951	0.394778	0.719125	(30,90]	(7,8]	tst_cat	34352
228	0.516597	0.355009	0.678185	(30,90]	(7,8]	tst_cat	34352
229	0.475138	0.314244	0.636031	(30,90]	(7,8]	tst_cat	34352
230	0.432575	0.272468	0.592683	(30,90]	(7,8]	tst_cat	34352
231	0.388912	0.229664	0.548159	(30,90]	(7,8]	tst_cat	34352
232	0.344149	0.185819	0.502479	(30,90]	(7,8]	tst_cat	34352
233	0.298289	0.140919	0.455659	(30,90]	(7,8]	tst_cat	34352
234	0.251334	0.0949499	0.407718	(30,90]	(7,8]	tst_cat	34352
235	0.203286	0.0478983	0.358673	(30,90]	(7,8]	tst_cat	34352
236	0.154146	-0.000247757	0.308541	(30,90]	(7,8]	tst_cat	34352
237	0.103918	-0.0494998	0.257335	(30,90]	(7,8]	tst_cat	34352
238	0.0526019	-0.0998684	0.205072	(30,90]	(7,8]	tst_cat	34352
239	0.00020068	-0.151363	0.151764	(30,90]	(7,8]	tst_cat	34352
240	-0.0532838	-0.203991	0.0974236	(30,90]	(7,8]	tst_cat	34352
241	-0.10785	-0.25776	0.0420612	(30,90]	(7,8]	tst_cat	34352
242	-0.163495	-0.312676	-0.0143137	(30,90]	(7,8]	tst_cat	34352
243	-0.220217	-0.368741	-0.0716934	(30,90]	(7,8]	tst_cat	34352
244	-0.278015	-0.425959	-0.130072	(30,90]	(7,8]	tst_cat	34352
245	-0.336886	-0.484329	-0.189444	(30,90]	(7,8]	tst_cat	34352
246	-0.396829	-0.54385	-0.249808	(30,90]	(7,8]	tst_cat	34352
247	-0.457841	-0.604521	-0.311162	(30,90]	(7,8]	tst_cat	34352
248	-0.519921	-0.666335	-0.373506	(30,90]	(7,8]	tst_cat	34352
249	-0.583066	-0.729288	-0.436844	(30,90]	(7,8]	tst_cat	34352
250	-0.647274	-0.793371	-0.501177	(30,90]	(7,8]	tst_cat	34352
251	-0.712544	-0.858576	-0.566513	(30,90]	(7,8]	tst_cat	34352
252	-0.778874	-0.924893	-0.632856	(30,90]	(7,8]	tst_cat	34352
253	-0.846261	-0.992309	-0.700213	(30,90]	(7,8]	tst_cat	34352
254	-0.914704	-1.06081	-0.768595	(30,90]	(7,8]	tst_cat	34352
255	-0.9842	-1.13039	-0.838008	(30,90]	(7,8]	tst_cat	34352
256	-1.05475	-1.20103	-0.908463	(30,90]	(7,8]	tst_cat	34352
257	-1.12635	-1.27272	-0.979971	(30,90]	(7,8]	tst_cat	34352
258	-1.19899	-1.34544	-1.05254	(30,90]	(7,8]	tst_cat	34352
259	-1.27268	-1.41918	-1.12618	(30,90]	(7,8]	tst_cat	34352
260	-1.34742	-1.49393	-1.2009	(30,90]	(7,8]	tst_cat	34352
261	-1.42319	-1.56967	-1.27672	(30,90]	(7,8]	tst_cat	34352
262	-1.50001	-1.64639	-1.35363	(30,90]	(7,8]	tst_cat	34352
263	-1.57786	-1.72407	-1.43165	(30,90]	(7,8]	tst_cat	34352
264	-1.65673	-1.8027	-1.51077	(30,90]	(7,8]	tst_cat	34352
265	-1.73651	-1.88215	-1.59086	(30,90]	(7,8]	tst_cat	34352
266	-1.81705	-1.9623	-1.67181	(30,90]	(7,8]	tst_cat	34352
267	-1.89825	-2.04302	-1.75348	(30,90]	(7,8]	tst_cat	34352
268	-1.97996	-2.12419	-1.83572	(30,90]	(7,8]	tst_cat	34352
269	-2.06205	-2.20569	-1.91842	(30,90]	(7,8]	tst_cat	34352
270	-2.1444	-2.28738	-2.00142	(30,90]	(7,8]	tst_cat	34352
271	-2.22687	-2.36915	-2.08459	(30,90]	(7,8]	tst_cat	34352
272	-2.30934	-2.45088	-2.16779	(30,90]	(7,8]	tst_cat	34352
273	-2.39167	-2.53245	-2.25089	(30,90]	(7,8]	tst_cat	34352
274	-2.47373	-2.61373	-2.33373	(30,90]	(7,8]	tst_cat	34352
275	-2.5554	-2.69462	-2.41618	(30,90]	(7,8]	tst_cat	34352
276	-2.63654	-2.77498	-2.49809	(30,90]	(7,8]	tst_cat	34352
277	-2.71702	-2.8547	-2.57933	(30,90]	(7,8]	tst_cat	34352
278	-2.79671	-2.93367	-2.65975	(30,90]	(7,8]	tst_cat	34352
279	-2.87549	-3.01176	-2.73921	(30,90]	(7,8]	tst_cat	34352
280	-2.95321	-3.08886	-2.81757	(30,90]	(7,8]	tst_cat	34352
281	-3.02976	-3.16484	-2.89469	(30,90]	(7,8]	tst_cat	34352
282	-3.10501	-3.23958	-2.97043	(30,90]	(7,8]	tst_cat	34352
283	-3.17881	-3.31297	-3.04465	(30,90]	(7,8]	tst_cat	34352
284	-3.25104	-3.38488	-3.1172	(30,90]	(7,8]	tst_cat	34352
285	-3.32157	-3.45519	-3.18796	(30,90]	(7,8]	tst_cat	34352
286	-3.39028	-3.52377	-3.25678	(30,90]	(7,8]	tst_cat	34352
287	-3.45702	-3.59051	-3.32354	(30,90]	(7,8]	tst_cat	34352
288	-3.52168	-3.65527	-3.38809	(30,90]	(7,8]	tst_cat	34352
289	-3.58411	-3.71792	-3.4503	(30,90]	(7,8]	tst_cat	34352
290	-3.6442	-3.77834	-3.51005	(30,90]	(7,8]	tst_cat	34352
291	-3.7018	-3.8364	-3.5672	(30,90]	(7,8]	tst_cat	34352
292	-3.75679	-3.89196	-3.62163	(30,90]	(7,8]	tst_cat	34352
293	-3.80904	-3.94488	-3.6732	(30,90]	(7,8]	tst_cat	34352
294	-3.85842	-3.99504	-3.72181	(30,90]	(7,8]	tst_cat	34352
295	-3.9048	-4.04229	-3.76731	(30,90]	(7,8]	tst_cat	34352
296	-3.94804	-4.0865	-3.80959	(30,90]	(7,8]	tst_cat	34352
297	-3.98803	-4.12752	-3.84853	(30,90]	(7,8]	tst_cat	34352
298	-4.02462	-4.16523	-3.88401	(30,90]	(7,8]	tst_cat	34352
299	-4.05769	-4.19947	-3.91591	(30,90]	(7,8]	tst_cat	34352
300	-4.0871	-4.2301	-3.9441	(30,90]	(7,8]	tst_cat	34352
301	-4.11273	-4.25699	-3.96848	(30,90]	(7,8]	tst_cat	34352
302	-4.13445	-4.27999	-3.98892	(30,90]	(7,8]	tst_cat	34352
303	-4.15213	-4.29895	-4.0053	(30,90]	(7,8]	tst_cat	34352
304	-4.16563	-4.31374	-4.01751	(30,90]	(7,8]	tst_cat	34352
305	-4.17483	-4.32422	-4.02544	(30,90]	(7,8]	tst_cat	34352
306	-4.17959	-4.33022	-4.02895	(30,90]	(7,8]	tst_cat	34352
307	-4.17979	-4.33163	-4.02795	(30,90]	(7,8]	tst_cat	34352
308	-4.17529	-4.32829	-4.0223	(30,90]	(7,8]	tst_cat	34352
309	-4.16597	-4.32005	-4.01189	(30,90]	(7,8]	tst_cat	34352
310	-4.15169	-4.30679	-3.9966	(30,90]	(7,8]	tst_cat	34352
311	-4.13233	-4.28835	-3.97631	(30,90]	(7,8]	tst_cat	34352
312	-4.10775	-4.26459	-3.95091	(30,90]	(7,8]	tst_cat	34352
313	-4.07782	-4.23538	-3.92027	(30,90]	(7,8]	tst_cat	34352
314	-4.04242	-4.20058	-3.88427	(30,90]	(7,8]	tst_cat	34352
315	-4.00142	-4.16004	-3.84279	(30,90]	(7,8]	tst_cat	34352
316	-3.95471	-4.11367	-3.79576	(30,90]	(7,8]	tst_cat	34352
317	-3.90238	-4.06154	-3.74323	(30,90]	(7,8]	tst_cat	34352
318	-3.84454	-4.00377	-3.68531	(30,90]	(7,8]	tst_cat	34352
319	-3.7813	-3.94048	-3.62212	(30,90]	(7,8]	tst_cat	34352
320	-3.71278	-3.87179	-3.55376	(30,90]	(7,8]	tst_cat	34352
321	-3.63908	-3.79782	-3.48034	(30,90]	(7,8]	tst_cat	34352
322	-3.56031	-3.71867	-3.40195	(30,90]	(7,8]	tst_cat	34352
323	-3.4766	-3.63449	-3.31871	(30,90]	(7,8]	tst_cat	34352
324	-3.38805	-3.54539	-3.23071	(30,90]	(7,8]	tst_cat	34352
325	-3.29478	-3.45149	-3.13806	(30,90]	(7,8]	tst_cat	34352
326	-3.19689	-3.35292	-3.04087	(30,90]	(7,8]	tst_cat	34352
327	-3.09451	-3.2498	-2.93921	(30,90]	(7,8]	tst_cat	34352
328	-2.98774	-3.14226	-2.83321	(30,90]	(7,8]	tst_cat	34352
329	-2.87669	-3.03042	-2.72296	(30,90]	(7,8]	tst_cat	34352
330	-2.76148	-2.91441	-2.60855	(30,90]	(7,8]	tst_cat	34352
331	-2.64222	-2.79436	-2.49008	(30,90]	(7,8]	tst_cat	34352
332	-2.51903	-2.6704	-2.36765	(30,90]	(7,8]	tst_cat	34352
333	-2.39201	-2.54266	-2.24136	(30,90]	(7,8]	tst_cat	34352
334	-2.26128	-2.41125	-2.1113	(30,90]	(7,8]	tst_cat	34352
335	-2.12695	-2.27632	-1.97757	(30,90]	(7,8]	tst_cat	34352
336	-1.98913	-2.138	-1.84026	(30,90]	(7,8]	tst_cat	34352
337	-1.84794	-1.99641	-1.69946	(30,90]	(7,8]	tst_cat	34352
338	-1.70348	-1.85168	-1.55528	(30,90]	(7,8]	tst_cat	34352
339	-1.55588	-1.70395	-1.4078	(30,90]	(7,8]	tst_cat	34352
340	-1.40523	-1.55334	-1.25713	(30,90]	(7,8]	tst_cat	34352
341	-1.25167	-1.39998	-1.10336	(30,90]	(7,8]	tst_cat	34352
342	-1.09529	-1.244	-0.946584	(30,90]	(7,8]	tst_cat	34352
343	-0.936212	-1.08552	-0.786907	(30,90]	(7,8]	tst_cat	34352
344	-0.774547	-0.924665	-0.624428	(30,90]	(7,8]	tst_cat	34352
345	-0.610407	-0.761565	-0.459248	(30,90]	(7,8]	tst_cat	34352
346	-0.443904	-0.596336	-0.291473	(30,90]	(7,8]	tst_cat	34352
347	-0.275152	-0.429099	-0.121206	(30,90]	(7,8]	tst_cat	34352
348	-0.104263	-0.259971	0.0514444	(30,90]	(7,8]	tst_cat	34352
349	0.0686508	-0.0890666	0.226368	(30,90]	(7,8]	tst_cat	34352
350	0.243477	0.0834999	0.403454	(30,90]	(7,8]	tst_cat	34352
351	0.420103	0.257617	0.582589	(30,90]	(7,8]	tst_cat	34352
352	0.598416	0.433175	0.763657	(30,90]	(7,8]	tst_cat	34352
353	0.778304	0.610066	0.946542	(30,90]	(7,8]	tst_cat	34352
354	0.959655	0.788183	1.13113	(30,90]	(7,8]	tst_cat	34352
355	1.14236	0.96742	1.31729	(30,90]	(7,8]	tst_cat	34352
356	1.32629	1.14767	1.50491	(30,90]	(7,8]	tst_cat	34352
357	1.51136	1.32884	1.69387	(30,90]	(7,8]	tst_cat	34352
358	1.69743	1.51081	1.88405	(30,90]	(7,8]	tst_cat	34352
359	1.8844	1.6935	2.07531	(30,90]	(7,8]	tst_cat	34352
360	2.07217	1.87678	2.26755	(30,90]	(7,8]	tst_cat	34352
361	2.2606	2.06057	2.46063	(30,90]	(7,8]	tst_cat	34352
362	2.4496	2.24477	2.65444	(30,90]	(7,8]	tst_cat	34352
363	2.63905	2.42926	2.84884	(30,90]	(7,8]	tst_cat	34352
364	2.82884	2.61396	3.04372	(30,90]	(7,8]	tst_cat	34352
365	3.01885	2.79875	3.23895	(30,90]	(7,8]	tst_cat	34352
0	1.58663	0.96736	2.2059	(30,90]	(0,6]	tst_cat	10899
1	1.36663	0.764272	1.969	(30,90]	(0,6]	tst_cat	10899
2	1.14667	0.560815	1.73253	(30,90]	(0,6]	tst_cat	10899
3	0.926912	0.357113	1.49671	(30,90]	(0,6]	tst_cat	10899
4	0.707561	0.153322	1.2618	(30,90]	(0,6]	tst_cat	10899
5	0.488822	-0.0504021	1.02805	(30,90]	(0,6]	tst_cat	10899
6	0.2709	-0.253903	0.795703	(30,90]	(0,6]	tst_cat	10899
7	0.0539986	-0.457026	0.565024	(30,90]	(0,6]	tst_cat	10899
8	-0.161678	-0.659613	0.336258	(30,90]	(0,6]	tst_cat	10899
9	-0.375925	-0.861506	0.109656	(30,90]	(0,6]	tst_cat	10899
10	-0.588539	-1.06254	-0.114535	(30,90]	(0,6]	tst_cat	10899
11	-0.799315	-1.26256	-0.336073	(30,90]	(0,6]	tst_cat	10899
12	-1.00805	-1.46138	-0.554719	(30,90]	(0,6]	tst_cat	10899
13	-1.21454	-1.65884	-0.770241	(30,90]	(0,6]	tst_cat	10899
14	-1.41858	-1.85474	-0.982412	(30,90]	(0,6]	tst_cat	10899
15	-1.61996	-2.04891	-1.19102	(30,90]	(0,6]	tst_cat	10899
16	-1.81849	-2.24114	-1.39584	(30,90]	(0,6]	tst_cat	10899
17	-2.01395	-2.43122	-1.59669	(30,90]	(0,6]	tst_cat	10899
18	-2.20615	-2.61894	-1.79337	(30,90]	(0,6]	tst_cat	10899
19	-2.39488	-2.80406	-1.9857	(30,90]	(0,6]	tst_cat	10899
20	-2.57993	-2.98635	-2.17351	(30,90]	(0,6]	tst_cat	10899
21	-2.7611	-3.16557	-2.35664	(30,90]	(0,6]	tst_cat	10899
22	-2.93819	-3.34145	-2.53494	(30,90]	(0,6]	tst_cat	10899
23	-3.111	-3.51373	-2.70826	(30,90]	(0,6]	tst_cat	10899
24	-3.27931	-3.68216	-2.87645	(30,90]	(0,6]	tst_cat	10899
25	-3.44292	-3.84645	-3.0394	(30,90]	(0,6]	tst_cat	10899
26	-3.60164	-4.00632	-3.19695	(30,90]	(0,6]	tst_cat	10899
27	-3.75525	-4.1615	-3.34899	(30,90]	(0,6]	tst_cat	10899
28	-3.90355	-4.31172	-3.49538	(30,90]	(0,6]	tst_cat	10899
29	-4.04634	-4.45668	-3.636	(30,90]	(0,6]	tst_cat	10899
30	-4.18342	-4.59612	-3.77072	(30,90]	(0,6]	tst_cat	10899
31	-4.31457	-4.72975	-3.89939	(30,90]	(0,6]	tst_cat	10899
32	-4.4396	-4.8573	-4.02189	(30,90]	(0,6]	tst_cat	10899
33	-4.5583	-4.97851	-4.13808	(30,90]	(0,6]	tst_cat	10899
34	-4.67046	-5.0931	-4.24782	(30,90]	(0,6]	tst_cat	10899
35	-4.77589	-5.20082	-4.35097	(30,90]	(0,6]	tst_cat	10899
36	-4.87438	-5.3014	-4.44737	(30,90]	(0,6]	tst_cat	10899
37	-4.96572	-5.39458	-4.53687	(30,90]	(0,6]	tst_cat	10899
38	-5.04972	-5.48012	-4.61931	(30,90]	(0,6]	tst_cat	10899
39	-5.12615	-5.55776	-4.69454	(30,90]	(0,6]	tst_cat	10899
40	-5.19483	-5.62727	-4.76239	(30,90]	(0,6]	tst_cat	10899
41	-5.25555	-5.68841	-4.82269	(30,90]	(0,6]	tst_cat	10899
42	-5.3081	-5.74094	-4.87527	(30,90]	(0,6]	tst_cat	10899
43	-5.35228	-5.78463	-4.91994	(30,90]	(0,6]	tst_cat	10899
44	-5.38789	-5.81926	-4.95652	(30,90]	(0,6]	tst_cat	10899
45	-5.41481	-5.8447	-4.98491	(30,90]	(0,6]	tst_cat	10899
46	-5.43328	-5.86124	-5.00532	(30,90]	(0,6]	tst_cat	10899
47	-5.44365	-5.86925	-5.01805	(30,90]	(0,6]	tst_cat	10899
48	-5.44625	-5.86911	-5.0234	(30,90]	(0,6]	tst_cat	10899
49	-5.44143	-5.8612	-5.02165	(30,90]	(0,6]	tst_cat	10899
50	-5.4295	-5.84591	-5.0131	(30,90]	(0,6]	tst_cat	10899
51	-5.41082	-5.82362	-4.99802	(30,90]	(0,6]	tst_cat	10899
52	-5.38572	-5.79473	-4.97671	(30,90]	(0,6]	tst_cat	10899
53	-5.35454	-5.75963	-4.94944	(30,90]	(0,6]	tst_cat	10899
54	-5.3176	-5.71871	-4.91649	(30,90]	(0,6]	tst_cat	10899
55	-5.27526	-5.67237	-4.87816	(30,90]	(0,6]	tst_cat	10899
56	-5.22785	-5.62099	-4.83471	(30,90]	(0,6]	tst_cat	10899
57	-5.1757	-5.56497	-4.78643	(30,90]	(0,6]	tst_cat	10899
58	-5.11915	-5.5047	-4.7336	(30,90]	(0,6]	tst_cat	10899
59	-5.05854	-5.44057	-4.67652	(30,90]	(0,6]	tst_cat	10899
60	-4.99421	-5.37295	-4.61546	(30,90]	(0,6]	tst_cat	10899
61	-4.92649	-5.30224	-4.55073	(30,90]	(0,6]	tst_cat	10899
62	-4.85571	-5.22881	-4.48262	(30,90]	(0,6]	tst_cat	10899
63	-4.78222	-5.15302	-4.41143	(30,90]	(0,6]	tst_cat	10899
64	-4.70636	-5.07524	-4.33748	(30,90]	(0,6]	tst_cat	10899
65	-4.62845	-4.99583	-4.26108	(30,90]	(0,6]	tst_cat	10899
66	-4.54885	-4.91514	-4.18255	(30,90]	(0,6]	tst_cat	10899
67	-4.46787	-4.83351	-4.10223	(30,90]	(0,6]	tst_cat	10899
68	-4.38587	-4.75128	-4.02045	(30,90]	(0,6]	tst_cat	10899
69	-4.30317	-4.66877	-3.93757	(30,90]	(0,6]	tst_cat	10899
70	-4.22012	-4.5863	-3.85394	(30,90]	(0,6]	tst_cat	10899
71	-4.13705	-4.50418	-3.76991	(30,90]	(0,6]	tst_cat	10899
72	-4.05429	-4.42273	-3.68586	(30,90]	(0,6]	tst_cat	10899
73	-3.9722	-4.34223	-3.60216	(30,90]	(0,6]	tst_cat	10899
74	-3.89109	-4.26299	-3.51919	(30,90]	(0,6]	tst_cat	10899
75	-3.81132	-4.18531	-3.43732	(30,90]	(0,6]	tst_cat	10899
76	-3.73321	-4.10946	-3.35695	(30,90]	(0,6]	tst_cat	10899
77	-3.6571	-4.03575	-3.27845	(30,90]	(0,6]	tst_cat	10899
78	-3.58333	-3.96445	-3.20222	(30,90]	(0,6]	tst_cat	10899
79	-3.51224	-3.89585	-3.12863	(30,90]	(0,6]	tst_cat	10899
80	-3.44416	-3.83024	-3.05809	(30,90]	(0,6]	tst_cat	10899
81	-3.37944	-3.76792	-2.99096	(30,90]	(0,6]	tst_cat	10899
82	-3.3184	-3.70917	-2.92763	(30,90]	(0,6]	tst_cat	10899
83	-3.26139	-3.65429	-2.86848	(30,90]	(0,6]	tst_cat	10899
84	-3.20873	-3.60359	-2.81388	(30,90]	(0,6]	tst_cat	10899
85	-3.16078	-3.55736	-2.7642	(30,90]	(0,6]	tst_cat	10899
86	-3.11786	-3.51592	-2.71981	(30,90]	(0,6]	tst_cat	10899
87	-3.08022	-3.47949	-2.68094	(30,90]	(0,6]	tst_cat	10899
88	-3.0477	-3.44795	-2.64746	(30,90]	(0,6]	tst_cat	10899
89	-3.02006	-3.42105	-2.61908	(30,90]	(0,6]	tst_cat	10899
90	-2.99706	-3.39858	-2.59553	(30,90]	(0,6]	tst_cat	10899
91	-2.97844	-3.38033	-2.57654	(30,90]	(0,6]	tst_cat	10899
92	-2.96395	-3.36608	-2.56182	(30,90]	(0,6]	tst_cat	10899
93	-2.95336	-3.35563	-2.55109	(30,90]	(0,6]	tst_cat	10899
94	-2.94642	-3.34876	-2.54407	(30,90]	(0,6]	tst_cat	10899
95	-2.94287	-3.34526	-2.54047	(30,90]	(0,6]	tst_cat	10899
96	-2.94247	-3.34493	-2.54001	(30,90]	(0,6]	tst_cat	10899
97	-2.94498	-3.34756	-2.54241	(30,90]	(0,6]	tst_cat	10899
98	-2.95015	-3.35293	-2.54738	(30,90]	(0,6]	tst_cat	10899
99	-2.95773	-3.36082	-2.55464	(30,90]	(0,6]	tst_cat	10899
100	-2.96748	-3.37103	-2.56392	(30,90]	(0,6]	tst_cat	10899
101	-2.97914	-3.38333	-2.57495	(30,90]	(0,6]	tst_cat	10899
102	-2.99247	-3.39748	-2.58746	(30,90]	(0,6]	tst_cat	10899
103	-3.00723	-3.41327	-2.60119	(30,90]	(0,6]	tst_cat	10899
104	-3.02317	-3.43045	-2.61588	(30,90]	(0,6]	tst_cat	10899
105	-3.04003	-3.44878	-2.63129	(30,90]	(0,6]	tst_cat	10899
106	-3.05758	-3.46801	-2.64716	(30,90]	(0,6]	tst_cat	10899
107	-3.07557	-3.48789	-2.66325	(30,90]	(0,6]	tst_cat	10899
108	-3.09375	-3.50817	-2.67934	(30,90]	(0,6]	tst_cat	10899
109	-3.11188	-3.52856	-2.69519	(30,90]	(0,6]	tst_cat	10899
110	-3.1297	-3.54882	-2.71058	(30,90]	(0,6]	tst_cat	10899
111	-3.14697	-3.56865	-2.7253	(30,90]	(0,6]	tst_cat	10899
112	-3.16345	-3.58778	-2.73912	(30,90]	(0,6]	tst_cat	10899
113	-3.17888	-3.60592	-2.75184	(30,90]	(0,6]	tst_cat	10899
114	-3.19303	-3.6228	-2.76326	(30,90]	(0,6]	tst_cat	10899
115	-3.20563	-3.6381	-2.77317	(30,90]	(0,6]	tst_cat	10899
116	-3.21646	-3.65155	-2.78137	(30,90]	(0,6]	tst_cat	10899
117	-3.22525	-3.66284	-2.78767	(30,90]	(0,6]	tst_cat	10899
118	-3.23177	-3.67167	-2.79188	(30,90]	(0,6]	tst_cat	10899
119	-3.23577	-3.67774	-2.79379	(30,90]	(0,6]	tst_cat	10899
120	-3.237	-3.68076	-2.79323	(30,90]	(0,6]	tst_cat	10899
121	-3.2352	-3.68041	-2.78999	(30,90]	(0,6]	tst_cat	10899
122	-3.23015	-3.6764	-2.7839	(30,90]	(0,6]	tst_cat	10899
123	-3.22159	-3.66842	-2.77476	(30,90]	(0,6]	tst_cat	10899
124	-3.20927	-3.65616	-2.76237	(30,90]	(0,6]	tst_cat	10899
125	-3.19294	-3.63931	-2.74657	(30,90]	(0,6]	tst_cat	10899
126	-3.17237	-3.61759	-2.72714	(30,90]	(0,6]	tst_cat	10899
127	-3.14729	-3.59067	-2.70392	(30,90]	(0,6]	tst_cat	10899
128	-3.11748	-3.55826	-2.6767	(30,90]	(0,6]	tst_cat	10899
129	-3.08275	-3.52014	-2.64536	(30,90]	(0,6]	tst_cat	10899
130	-3.04325	-3.47646	-2.61004	(30,90]	(0,6]	tst_cat	10899
131	-2.9992	-3.42748	-2.57093	(30,90]	(0,6]	tst_cat	10899
132	-2.95083	-3.37343	-2.52822	(30,90]	(0,6]	tst_cat	10899
133	-2.89835	-3.31458	-2.48211	(30,90]	(0,6]	tst_cat	10899
134	-2.84197	-3.25117	-2.43278	(30,90]	(0,6]	tst_cat	10899
135	-2.78194	-3.18345	-2.38043	(30,90]	(0,6]	tst_cat	10899
136	-2.71846	-3.11168	-2.32523	(30,90]	(0,6]	tst_cat	10899
137	-2.65175	-3.03612	-2.26738	(30,90]	(0,6]	tst_cat	10899
138	-2.58204	-2.95702	-2.20706	(30,90]	(0,6]	tst_cat	10899
139	-2.50954	-2.87464	-2.14445	(30,90]	(0,6]	tst_cat	10899
140	-2.43448	-2.78924	-2.07973	(30,90]	(0,6]	tst_cat	10899
141	-2.35708	-2.70107	-2.01309	(30,90]	(0,6]	tst_cat	10899
142	-2.27756	-2.61041	-1.94472	(30,90]	(0,6]	tst_cat	10899
143	-2.19614	-2.5175	-1.87478	(30,90]	(0,6]	tst_cat	10899
144	-2.11303	-2.4226	-1.80347	(30,90]	(0,6]	tst_cat	10899
145	-2.02847	-2.32598	-1.73096	(30,90]	(0,6]	tst_cat	10899
146	-1.94267	-2.2279	-1.65744	(30,90]	(0,6]	tst_cat	10899
147	-1.85585	-2.12862	-1.58308	(30,90]	(0,6]	tst_cat	10899
148	-1.76823	-2.02839	-1.50808	(30,90]	(0,6]	tst_cat	10899
149	-1.68004	-1.92748	-1.4326	(30,90]	(0,6]	tst_cat	10899
150	-1.59149	-1.82615	-1.35683	(30,90]	(0,6]	tst_cat	10899
151	-1.50281	-1.72466	-1.28095	(30,90]	(0,6]	tst_cat	10899
152	-1.41421	-1.62326	-1.20515	(30,90]	(0,6]	tst_cat	10899
153	-1.32591	-1.52222	-1.12961	(30,90]	(0,6]	tst_cat	10899
154	-1.23815	-1.42179	-1.05451	(30,90]	(0,6]	tst_cat	10899
155	-1.15113	-1.32223	-0.980028	(30,90]	(0,6]	tst_cat	10899
156	-1.06508	-1.22379	-0.90636	(30,90]	(0,6]	tst_cat	10899
157	-0.980214	-1.12674	-0.833691	(30,90]	(0,6]	tst_cat	10899
158	-0.896761	-1.03131	-0.762207	(30,90]	(0,6]	tst_cat	10899
159	-0.814938	-0.937776	-0.692099	(30,90]	(0,6]	tst_cat	10899
160	-0.734966	-0.84637	-0.623562	(30,90]	(0,6]	tst_cat	10899
161	-0.657065	-0.757342	-0.556789	(30,90]	(0,6]	tst_cat	10899
162	-0.581457	-0.670934	-0.49198	(30,90]	(0,6]	tst_cat	10899
163	-0.508362	-0.587384	-0.42934	(30,90]	(0,6]	tst_cat	10899
164	-0.438	-0.506925	-0.369076	(30,90]	(0,6]	tst_cat	10899
165	-0.370593	-0.429784	-0.311402	(30,90]	(0,6]	tst_cat	10899
166	-0.306361	-0.356181	-0.256541	(30,90]	(0,6]	tst_cat	10899
167	-0.245524	-0.286327	-0.204721	(30,90]	(0,6]	tst_cat	10899
168	-0.188304	-0.220426	-0.156181	(30,90]	(0,6]	tst_cat	10899
169	-0.13492	-0.158669	-0.111172	(30,90]	(0,6]	tst_cat	10899
170	-0.085595	-0.101237	-0.0699531	(30,90]	(0,6]	tst_cat	10899
171	-0.0405479	-0.0482957	-0.0328001	(30,90]	(0,6]	tst_cat	10899
172	0	0	0	(30,90]	(0,6]	tst_cat	10899
173	0.0358281	0.0281462	0.04351	(30,90]	(0,6]	tst_cat	10899
174	0.0667762	0.0513858	0.0821665	(30,90]	(0,6]	tst_cat	10899
175	0.0929259	0.0697089	0.116143	(30,90]	(0,6]	tst_cat	10899
176	0.114419	0.0831788	0.14566	(30,90]	(0,6]	tst_cat	10899
177	0.131399	0.091874	0.170924	(30,90]	(0,6]	tst_cat	10899
178	0.144006	0.0958874	0.192125	(30,90]	(0,6]	tst_cat	10899
179	0.152384	0.0953256	0.209442	(30,90]	(0,6]	tst_cat	10899
180	0.156674	0.0903075	0.22304	(30,90]	(0,6]	tst_cat	10899
181	0.157018	0.0809632	0.233073	(30,90]	(0,6]	tst_cat	10899
182	0.153559	0.0674321	0.239686	(30,90]	(0,6]	tst_cat	10899
183	0.146438	0.0498622	0.243015	(30,90]	(0,6]	tst_cat	10899
184	0.135799	0.0284081	0.24319	(30,90]	(0,6]	tst_cat	10899
185	0.121782	0.00323025	0.240335	(30,90]	(0,6]	tst_cat	10899
186	0.104531	-0.025506	0.234568	(30,90]	(0,6]	tst_cat	10899
187	0.0841868	-0.0576315	0.226005	(30,90]	(0,6]	tst_cat	10899
188	0.060892	-0.0929736	0.214758	(30,90]	(0,6]	tst_cat	10899
189	0.0347887	-0.131357	0.200935	(30,90]	(0,6]	tst_cat	10899
190	0.00601906	-0.172605	0.184643	(30,90]	(0,6]	tst_cat	10899
191	-0.0252748	-0.216538	0.165988	(30,90]	(0,6]	tst_cat	10899
192	-0.0589507	-0.262975	0.145073	(30,90]	(0,6]	tst_cat	10899
193	-0.0948665	-0.311735	0.122002	(30,90]	(0,6]	tst_cat	10899
194	-0.13288	-0.362634	0.0968741	(30,90]	(0,6]	tst_cat	10899
195	-0.17285	-0.415491	0.0697919	(30,90]	(0,6]	tst_cat	10899
196	-0.214632	-0.47012	0.0408554	(30,90]	(0,6]	tst_cat	10899
197	-0.258087	-0.526338	0.0101644	(30,90]	(0,6]	tst_cat	10899
198	-0.30307	-0.583959	-0.0221816	(30,90]	(0,6]	tst_cat	10899
199	-0.349441	-0.642799	-0.0560832	(30,90]	(0,6]	tst_cat	10899
200	-0.397057	-0.702672	-0.091441	(30,90]	(0,6]	tst_cat	10899
201	-0.445775	-0.763394	-0.128156	(30,90]	(0,6]	tst_cat	10899
202	-0.495454	-0.82478	-0.166128	(30,90]	(0,6]	tst_cat	10899
203	-0.545952	-0.886645	-0.205259	(30,90]	(0,6]	tst_cat	10899
204	-0.597126	-0.948805	-0.245448	(30,90]	(0,6]	tst_cat	10899
205	-0.648835	-1.01108	-0.286595	(30,90]	(0,6]	tst_cat	10899
206	-0.700936	-1.07327	-0.3286	(30,90]	(0,6]	tst_cat	10899
207	-0.753287	-1.13521	-0.371361	(30,90]	(0,6]	tst_cat	10899
208	-0.805745	-1.19671	-0.414778	(30,90]	(0,6]	tst_cat	10899
209	-0.85817	-1.25759	-0.458747	(30,90]	(0,6]	tst_cat	10899
210	-0.910418	-1.31767	-0.503165	(30,90]	(0,6]	tst_cat	10899
211	-0.962348	-1.37677	-0.547928	(30,90]	(0,6]	tst_cat	10899
212	-1.01382	-1.4347	-0.59293	(30,90]	(0,6]	tst_cat	10899
213	-1.06468	-1.4913	-0.638064	(30,90]	(0,6]	tst_cat	10899
214	-1.1148	-1.54639	-0.683221	(30,90]	(0,6]	tst_cat	10899
215	-1.16407	-1.59983	-0.72831	(30,90]	(0,6]	tst_cat	10899
216	-1.21249	-1.65168	-0.773312	(30,90]	(0,6]	tst_cat	10899
217	-1.26012	-1.70202	-0.818228	(30,90]	(0,6]	tst_cat	10899
218	-1.307	-1.75094	-0.863059	(30,90]	(0,6]	tst_cat	10899
219	-1.35318	-1.79855	-0.907805	(30,90]	(0,6]	tst_cat	10899
220	-1.39869	-1.84491	-0.952465	(30,90]	(0,6]	tst_cat	10899
221	-1.44359	-1.89014	-0.997037	(30,90]	(0,6]	tst_cat	10899
222	-1.48792	-1.93433	-1.04152	(30,90]	(0,6]	tst_cat	10899
223	-1.53174	-1.97756	-1.08591	(30,90]	(0,6]	tst_cat	10899
224	-1.57507	-2.01992	-1.13022	(30,90]	(0,6]	tst_cat	10899
225	-1.61797	-2.06152	-1.17443	(30,90]	(0,6]	tst_cat	10899
226	-1.66049	-2.10243	-1.21855	(30,90]	(0,6]	tst_cat	10899
227	-1.70267	-2.14276	-1.26257	(30,90]	(0,6]	tst_cat	10899
228	-1.74455	-2.1826	-1.30651	(30,90]	(0,6]	tst_cat	10899
229	-1.78619	-2.22203	-1.35035	(30,90]	(0,6]	tst_cat	10899
230	-1.82762	-2.26114	-1.3941	(30,90]	(0,6]	tst_cat	10899
231	-1.86889	-2.30002	-1.43777	(30,90]	(0,6]	tst_cat	10899
232	-1.91006	-2.33876	-1.48136	(30,90]	(0,6]	tst_cat	10899
233	-1.95115	-2.37743	-1.52487	(30,90]	(0,6]	tst_cat	10899
234	-1.99223	-2.41613	-1.56833	(30,90]	(0,6]	tst_cat	10899
235	-2.03333	-2.45493	-1.61173	(30,90]	(0,6]	tst_cat	10899
236	-2.0745	-2.4939	-1.6551	(30,90]	(0,6]	tst_cat	10899
237	-2.11579	-2.53312	-1.69845	(30,90]	(0,6]	tst_cat	10899
238	-2.15724	-2.57266	-1.74181	(30,90]	(0,6]	tst_cat	10899
239	-2.19889	-2.61258	-1.7852	(30,90]	(0,6]	tst_cat	10899
240	-2.2408	-2.65295	-1.82866	(30,90]	(0,6]	tst_cat	10899
241	-2.28301	-2.69381	-1.87221	(30,90]	(0,6]	tst_cat	10899
242	-2.32556	-2.73523	-1.9159	(30,90]	(0,6]	tst_cat	10899
243	-2.3685	-2.77724	-1.95977	(30,90]	(0,6]	tst_cat	10899
244	-2.41188	-2.8199	-2.00386	(30,90]	(0,6]	tst_cat	10899
245	-2.45574	-2.86325	-2.04823	(30,90]	(0,6]	tst_cat	10899
246	-2.50012	-2.90731	-2.09294	(30,90]	(0,6]	tst_cat	10899
247	-2.54508	-2.95212	-2.13803	(30,90]	(0,6]	tst_cat	10899
248	-2.59065	-2.99771	-2.18359	(30,90]	(0,6]	tst_cat	10899
249	-2.63689	-3.04411	-2.22967	(30,90]	(0,6]	tst_cat	10899
250	-2.68384	-3.09132	-2.27635	(30,90]	(0,6]	tst_cat	10899
251	-2.73154	-3.13938	-2.3237	(30,90]	(0,6]	tst_cat	10899
252	-2.78004	-3.1883	-2.37178	(30,90]	(0,6]	tst_cat	10899
253	-2.82939	-3.23809	-2.42068	(30,90]	(0,6]	tst_cat	10899
254	-2.87962	-3.28877	-2.47048	(30,90]	(0,6]	tst_cat	10899
255	-2.9308	-3.34035	-2.52124	(30,90]	(0,6]	tst_cat	10899
256	-2.98296	-3.39285	-2.57306	(30,90]	(0,6]	tst_cat	10899
257	-3.03614	-3.44628	-2.626	(30,90]	(0,6]	tst_cat	10899
258	-3.0904	-3.50065	-2.68015	(30,90]	(0,6]	tst_cat	10899
259	-3.14578	-3.55599	-2.73557	(30,90]	(0,6]	tst_cat	10899
260	-3.20232	-3.61231	-2.79234	(30,90]	(0,6]	tst_cat	10899
261	-3.26005	-3.6696	-2.85049	(30,90]	(0,6]	tst_cat	10899
262	-3.31887	-3.72779	-2.90996	(30,90]	(0,6]	tst_cat	10899
263	-3.37868	-3.78674	-2.97061	(30,90]	(0,6]	tst_cat	10899
264	-3.43935	-3.84637	-3.03232	(30,90]	(0,6]	tst_cat	10899
265	-3.50077	-3.90657	-3.09498	(30,90]	(0,6]	tst_cat	10899
266	-3.56284	-3.96723	-3.15845	(30,90]	(0,6]	tst_cat	10899
267	-3.62543	-4.02825	-3.2226	(30,90]	(0,6]	tst_cat	10899
268	-3.68843	-4.08955	-3.2873	(30,90]	(0,6]	tst_cat	10899
269	-3.75172	-4.15103	-3.35242	(30,90]	(0,6]	tst_cat	10899
270	-3.8152	-4.2126	-3.4178	(30,90]	(0,6]	tst_cat	10899
271	-3.87875	-4.27418	-3.48332	(30,90]	(0,6]	tst_cat	10899
272	-3.94225	-4.33566	-3.54883	(30,90]	(0,6]	tst_cat	10899
273	-4.00558	-4.39698	-3.61419	(30,90]	(0,6]	tst_cat	10899
274	-4.06865	-4.45803	-3.67926	(30,90]	(0,6]	tst_cat	10899
275	-4.13132	-4.51874	-3.7439	(30,90]	(0,6]	tst_cat	10899
276	-4.19349	-4.57902	-3.80795	(30,90]	(0,6]	tst_cat	10899
277	-4.25504	-4.63879	-3.87129	(30,90]	(0,6]	tst_cat	10899
278	-4.31586	-4.69795	-3.93376	(30,90]	(0,6]	tst_cat	10899
279	-4.37583	-4.75642	-3.99524	(30,90]	(0,6]	tst_cat	10899
280	-4.43484	-4.81412	-4.05556	(30,90]	(0,6]	tst_cat	10899
281	-4.49278	-4.87094	-4.11461	(30,90]	(0,6]	tst_cat	10899
282	-4.54952	-4.9268	-4.17225	(30,90]	(0,6]	tst_cat	10899
283	-4.60496	-4.9816	-4.22833	(30,90]	(0,6]	tst_cat	10899
284	-4.65899	-5.03524	-4.28273	(30,90]	(0,6]	tst_cat	10899
285	-4.71148	-5.08762	-4.33533	(30,90]	(0,6]	tst_cat	10899
286	-4.76232	-5.13864	-4.386	(30,90]	(0,6]	tst_cat	10899
287	-4.81141	-5.18819	-4.43462	(30,90]	(0,6]	tst_cat	10899
288	-4.85861	-5.23616	-4.48107	(30,90]	(0,6]	tst_cat	10899
289	-4.90383	-5.28243	-4.52524	(30,90]	(0,6]	tst_cat	10899
290	-4.94695	-5.32687	-4.56702	(30,90]	(0,6]	tst_cat	10899
291	-4.98784	-5.36938	-4.6063	(30,90]	(0,6]	tst_cat	10899
292	-5.02641	-5.40983	-4.64298	(30,90]	(0,6]	tst_cat	10899
293	-5.06252	-5.44807	-4.67697	(30,90]	(0,6]	tst_cat	10899
294	-5.09608	-5.48399	-4.70816	(30,90]	(0,6]	tst_cat	10899
295	-5.12696	-5.51745	-4.73647	(30,90]	(0,6]	tst_cat	10899
296	-5.15505	-5.54831	-4.76179	(30,90]	(0,6]	tst_cat	10899
297	-5.18023	-5.57642	-4.78405	(30,90]	(0,6]	tst_cat	10899
298	-5.2024	-5.60166	-4.80315	(30,90]	(0,6]	tst_cat	10899
299	-5.22144	-5.62387	-4.81901	(30,90]	(0,6]	tst_cat	10899
300	-5.23723	-5.64292	-4.83154	(30,90]	(0,6]	tst_cat	10899
301	-5.24966	-5.65865	-4.84066	(30,90]	(0,6]	tst_cat	10899
302	-5.25861	-5.67092	-4.84629	(30,90]	(0,6]	tst_cat	10899
303	-5.26397	-5.67959	-4.84835	(30,90]	(0,6]	tst_cat	10899
304	-5.26563	-5.68451	-4.84675	(30,90]	(0,6]	tst_cat	10899
305	-5.26347	-5.68553	-4.84141	(30,90]	(0,6]	tst_cat	10899
306	-5.25738	-5.68251	-4.83225	(30,90]	(0,6]	tst_cat	10899
307	-5.24724	-5.6753	-4.81918	(30,90]	(0,6]	tst_cat	10899
308	-5.23294	-5.66375	-4.80212	(30,90]	(0,6]	tst_cat	10899
309	-5.21436	-5.64774	-4.78099	(30,90]	(0,6]	tst_cat	10899
310	-5.1914	-5.6271	-4.75569	(30,90]	(0,6]	tst_cat	10899
311	-5.16393	-5.60171	-4.72615	(30,90]	(0,6]	tst_cat	10899
312	-5.13184	-5.57141	-4.69227	(30,90]	(0,6]	tst_cat	10899
313	-5.09502	-5.53608	-4.65396	(30,90]	(0,6]	tst_cat	10899
314	-5.05335	-5.49558	-4.61112	(30,90]	(0,6]	tst_cat	10899
315	-5.00676	-5.44981	-4.56371	(30,90]	(0,6]	tst_cat	10899
316	-4.9553	-5.39883	-4.51176	(30,90]	(0,6]	tst_cat	10899
317	-4.89907	-5.34276	-4.45538	(30,90]	(0,6]	tst_cat	10899
318	-4.83816	-5.2817	-4.39463	(30,90]	(0,6]	tst_cat	10899
319	-4.77268	-5.21576	-4.3296	(30,90]	(0,6]	tst_cat	10899
320	-4.70271	-5.14506	-4.26036	(30,90]	(0,6]	tst_cat	10899
321	-4.62835	-5.06971	-4.187	(30,90]	(0,6]	tst_cat	10899
322	-4.5497	-4.98983	-4.10958	(30,90]	(0,6]	tst_cat	10899
323	-4.46686	-4.90553	-4.02818	(30,90]	(0,6]	tst_cat	10899
324	-4.37991	-4.81695	-3.94286	(30,90]	(0,6]	tst_cat	10899
325	-4.28895	-4.7242	-3.8537	(30,90]	(0,6]	tst_cat	10899
326	-4.19408	-4.62741	-3.76075	(30,90]	(0,6]	tst_cat	10899
327	-4.09539	-4.5267	-3.66408	(30,90]	(0,6]	tst_cat	10899
328	-3.99298	-4.42222	-3.56375	(30,90]	(0,6]	tst_cat	10899
329	-3.88695	-4.31408	-3.45983	(30,90]	(0,6]	tst_cat	10899
330	-3.77739	-4.20242	-3.35236	(30,90]	(0,6]	tst_cat	10899
331	-3.66439	-4.08738	-3.2414	(30,90]	(0,6]	tst_cat	10899
332	-3.54806	-3.96909	-3.12702	(30,90]	(0,6]	tst_cat	10899
333	-3.42848	-3.84769	-3.00926	(30,90]	(0,6]	tst_cat	10899
334	-3.30575	-3.72332	-2.88818	(30,90]	(0,6]	tst_cat	10899
335	-3.17997	-3.59611	-2.76382	(30,90]	(0,6]	tst_cat	10899
336	-3.05123	-3.4662	-2.63625	(30,90]	(0,6]	tst_cat	10899
337	-2.91962	-3.33374	-2.50551	(30,90]	(0,6]	tst_cat	10899
338	-2.78526	-3.19886	-2.37166	(30,90]	(0,6]	tst_cat	10899
339	-2.64822	-3.06169	-2.23474	(30,90]	(0,6]	tst_cat	10899
340	-2.5086	-2.92238	-2.09482	(30,90]	(0,6]	tst_cat	10899
341	-2.3665	-2.78106	-1.95195	(30,90]	(0,6]	tst_cat	10899
342	-2.22202	-2.63785	-1.8062	(30,90]	(0,6]	tst_cat	10899
343	-2.07525	-2.49289	-1.65762	(30,90]	(0,6]	tst_cat	10899
344	-1.92629	-2.34629	-1.50628	(30,90]	(0,6]	tst_cat	10899
345	-1.77522	-2.19819	-1.35225	(30,90]	(0,6]	tst_cat	10899
346	-1.62215	-2.04869	-1.19562	(30,90]	(0,6]	tst_cat	10899
347	-1.46718	-1.89791	-1.03645	(30,90]	(0,6]	tst_cat	10899
348	-1.31039	-1.74595	-0.874827	(30,90]	(0,6]	tst_cat	10899
349	-1.15188	-1.59291	-0.71085	(30,90]	(0,6]	tst_cat	10899
350	-0.991753	-1.4389	-0.544608	(30,90]	(0,6]	tst_cat	10899
351	-0.830098	-1.284	-0.376199	(30,90]	(0,6]	tst_cat	10899
352	-0.667012	-1.1283	-0.205725	(30,90]	(0,6]	tst_cat	10899
353	-0.50259	-0.971888	-0.0332917	(30,90]	(0,6]	tst_cat	10899
354	-0.336928	-0.814846	0.14099	(30,90]	(0,6]	tst_cat	10899
355	-0.170121	-0.65725	0.317008	(30,90]	(0,6]	tst_cat	10899
356	-0.0022646	-0.499176	0.494646	(30,90]	(0,6]	tst_cat	10899
357	0.166546	-0.340697	0.673788	(30,90]	(0,6]	tst_cat	10899
358	0.336215	-0.181884	0.854314	(30,90]	(0,6]	tst_cat	10899
359	0.506647	-0.0228074	1.0361	(30,90]	(0,6]	tst_cat	10899
360	0.677748	0.136464	1.21903	(30,90]	(0,6]	tst_cat	10899
361	0.84942	0.295862	1.40298	(30,90]	(0,6]	tst_cat	10899
362	1.02157	0.455318	1.58782	(30,90]	(0,6]	tst_cat	10899
363	1.1941	0.614767	1.77344	(30,90]	(0,6]	tst_cat	10899
364	1.36692	0.774139	1.9597	(30,90]	(0,6]	tst_cat	10899
365	1.53993	0.933369	2.14649	(30,90]	(0,6]	tst_cat	10899
0	0.958224	0.57911	1.33734	(30,90]	(8,9]	tst_cat	12529
1	0.82525	0.45642	1.19408	(30,90]	(8,9]	tst_cat	12529
2	0.692292	0.333525	1.05106	(30,90]	(8,9]	tst_cat	12529
3	0.559436	0.210484	0.908388	(30,90]	(8,9]	tst_cat	12529
4	0.426782	0.0873711	0.766193	(30,90]	(8,9]	tst_cat	12529
5	0.294433	-0.0357392	0.624605	(30,90]	(8,9]	tst_cat	12529
6	0.162489	-0.158773	0.483751	(30,90]	(8,9]	tst_cat	12529
7	0.0310515	-0.281658	0.343761	(30,90]	(8,9]	tst_cat	12529
8	-0.0997775	-0.404318	0.204763	(30,90]	(8,9]	tst_cat	12529
9	-0.229897	-0.52668	0.0668857	(30,90]	(8,9]	tst_cat	12529
10	-0.359206	-0.648667	-0.0697446	(30,90]	(8,9]	tst_cat	12529
11	-0.487602	-0.770201	-0.205002	(30,90]	(8,9]	tst_cat	12529
12	-0.614985	-0.891205	-0.338765	(30,90]	(8,9]	tst_cat	12529
13	-0.741252	-1.01159	-0.470911	(30,90]	(8,9]	tst_cat	12529
14	-0.866304	-1.13128	-0.601324	(30,90]	(8,9]	tst_cat	12529
15	-0.990037	-1.25018	-0.72989	(30,90]	(8,9]	tst_cat	12529
16	-1.11235	-1.3682	-0.856501	(30,90]	(8,9]	tst_cat	12529
17	-1.23315	-1.48524	-0.981053	(30,90]	(8,9]	tst_cat	12529
18	-1.35232	-1.60119	-1.10345	(30,90]	(8,9]	tst_cat	12529
19	-1.46977	-1.71595	-1.22359	(30,90]	(8,9]	tst_cat	12529
20	-1.58539	-1.82939	-1.34139	(30,90]	(8,9]	tst_cat	12529
21	-1.69909	-1.9414	-1.45678	(30,90]	(8,9]	tst_cat	12529
22	-1.81076	-2.05186	-1.56967	(30,90]	(8,9]	tst_cat	12529
23	-1.92031	-2.16063	-1.67998	(30,90]	(8,9]	tst_cat	12529
24	-2.02762	-2.26757	-1.78766	(30,90]	(8,9]	tst_cat	12529
25	-2.1326	-2.37256	-1.89264	(30,90]	(8,9]	tst_cat	12529
26	-2.23515	-2.47544	-1.99485	(30,90]	(8,9]	tst_cat	12529
27	-2.33516	-2.57608	-2.09425	(30,90]	(8,9]	tst_cat	12529
28	-2.43254	-2.67433	-2.19075	(30,90]	(8,9]	tst_cat	12529
29	-2.52719	-2.77005	-2.28432	(30,90]	(8,9]	tst_cat	12529
30	-2.61899	-2.86309	-2.37489	(30,90]	(8,9]	tst_cat	12529
31	-2.70785	-2.95331	-2.46239	(30,90]	(8,9]	tst_cat	12529
32	-2.79368	-3.04057	-2.54678	(30,90]	(8,9]	tst_cat	12529
33	-2.87636	-3.12473	-2.62799	(30,90]	(8,9]	tst_cat	12529
34	-2.9558	-3.20564	-2.70596	(30,90]	(8,9]	tst_cat	12529
35	-3.03189	-3.28316	-2.78062	(30,90]	(8,9]	tst_cat	12529
36	-3.10454	-3.35717	-2.8519	(30,90]	(8,9]	tst_cat	12529
37	-3.17364	-3.42753	-2.91974	(30,90]	(8,9]	tst_cat	12529
38	-3.23909	-3.49411	-2.98406	(30,90]	(8,9]	tst_cat	12529
39	-3.30079	-3.55678	-3.04479	(30,90]	(8,9]	tst_cat	12529
40	-3.35864	-3.61542	-3.10185	(30,90]	(8,9]	tst_cat	12529
41	-3.41253	-3.66989	-3.15517	(30,90]	(8,9]	tst_cat	12529
42	-3.46237	-3.72008	-3.20466	(30,90]	(8,9]	tst_cat	12529
43	-3.50805	-3.76587	-3.25024	(30,90]	(8,9]	tst_cat	12529
44	-3.54948	-3.80715	-3.29181	(30,90]	(8,9]	tst_cat	12529
45	-3.58655	-3.8438	-3.3293	(30,90]	(8,9]	tst_cat	12529
46	-3.6192	-3.87576	-3.36265	(30,90]	(8,9]	tst_cat	12529
47	-3.64756	-3.90317	-3.39196	(30,90]	(8,9]	tst_cat	12529
48	-3.6718	-3.92621	-3.41739	(30,90]	(8,9]	tst_cat	12529
49	-3.69208	-3.94508	-3.43907	(30,90]	(8,9]	tst_cat	12529
50	-3.70856	-3.95997	-3.45716	(30,90]	(8,9]	tst_cat	12529
51	-3.72143	-3.97107	-3.47178	(30,90]	(8,9]	tst_cat	12529
52	-3.73083	-3.97858	-3.48309	(30,90]	(8,9]	tst_cat	12529
53	-3.73695	-3.98269	-3.49121	(30,90]	(8,9]	tst_cat	12529
54	-3.73995	-3.9836	-3.49629	(30,90]	(8,9]	tst_cat	12529
55	-3.73999	-3.98151	-3.49847	(30,90]	(8,9]	tst_cat	12529
56	-3.73725	-3.97662	-3.49788	(30,90]	(8,9]	tst_cat	12529
57	-3.73188	-3.96911	-3.49465	(30,90]	(8,9]	tst_cat	12529
58	-3.72407	-3.9592	-3.48893	(30,90]	(8,9]	tst_cat	12529
59	-3.71396	-3.94708	-3.48085	(30,90]	(8,9]	tst_cat	12529
60	-3.70175	-3.93294	-3.47055	(30,90]	(8,9]	tst_cat	12529
61	-3.68758	-3.91697	-3.45818	(30,90]	(8,9]	tst_cat	12529
62	-3.67162	-3.89937	-3.44387	(30,90]	(8,9]	tst_cat	12529
63	-3.65405	-3.88033	-3.42778	(30,90]	(8,9]	tst_cat	12529
64	-3.63504	-3.86004	-3.41004	(30,90]	(8,9]	tst_cat	12529
65	-3.61474	-3.83867	-3.39081	(30,90]	(8,9]	tst_cat	12529
66	-3.59333	-3.81641	-3.37024	(30,90]	(8,9]	tst_cat	12529
67	-3.57097	-3.79344	-3.3485	(30,90]	(8,9]	tst_cat	12529
68	-3.54783	-3.76992	-3.32574	(30,90]	(8,9]	tst_cat	12529
69	-3.52408	-3.74602	-3.30214	(30,90]	(8,9]	tst_cat	12529
70	-3.49989	-3.72191	-3.27786	(30,90]	(8,9]	tst_cat	12529
71	-3.47541	-3.69776	-3.25307	(30,90]	(8,9]	tst_cat	12529
72	-3.45083	-3.6737	-3.22796	(30,90]	(8,9]	tst_cat	12529
73	-3.42631	-3.64991	-3.20271	(30,90]	(8,9]	tst_cat	12529
74	-3.40201	-3.62652	-3.17749	(30,90]	(8,9]	tst_cat	12529
75	-3.3781	-3.60368	-3.15251	(30,90]	(8,9]	tst_cat	12529
76	-3.35475	-3.58154	-3.12795	(30,90]	(8,9]	tst_cat	12529
77	-3.33213	-3.56025	-3.104	(30,90]	(8,9]	tst_cat	12529
78	-3.3104	-3.53993	-3.08086	(30,90]	(8,9]	tst_cat	12529
79	-3.28973	-3.52073	-3.05872	(30,90]	(8,9]	tst_cat	12529
80	-3.27029	-3.5028	-3.03778	(30,90]	(8,9]	tst_cat	12529
81	-3.25224	-3.48626	-3.01822	(30,90]	(8,9]	tst_cat	12529
82	-3.23576	-3.47127	-3.00026	(30,90]	(8,9]	tst_cat	12529
83	-3.22101	-3.45795	-2.98407	(30,90]	(8,9]	tst_cat	12529
84	-3.20816	-3.44646	-2.96986	(30,90]	(8,9]	tst_cat	12529
85	-3.19737	-3.43693	-2.95781	(30,90]	(8,9]	tst_cat	12529
86	-3.18881	-3.42951	-2.94811	(30,90]	(8,9]	tst_cat	12529
87	-3.18266	-3.42436	-2.94096	(30,90]	(8,9]	tst_cat	12529
88	-3.17907	-3.4216	-2.93653	(30,90]	(8,9]	tst_cat	12529
89	-3.17821	-3.42142	-2.93501	(30,90]	(8,9]	tst_cat	12529
90	-3.1802	-3.42389	-2.93651	(30,90]	(8,9]	tst_cat	12529
91	-3.18491	-3.42892	-2.9409	(30,90]	(8,9]	tst_cat	12529
92	-3.19216	-3.43633	-2.94798	(30,90]	(8,9]	tst_cat	12529
93	-3.20176	-3.44596	-2.95757	(30,90]	(8,9]	tst_cat	12529
94	-3.21355	-3.45766	-2.96945	(30,90]	(8,9]	tst_cat	12529
95	-3.22734	-3.47125	-2.98343	(30,90]	(8,9]	tst_cat	12529
96	-3.24295	-3.48659	-2.99931	(30,90]	(8,9]	tst_cat	12529
97	-3.26019	-3.50351	-3.01687	(30,90]	(8,9]	tst_cat	12529
98	-3.27889	-3.52186	-3.03592	(30,90]	(8,9]	tst_cat	12529
99	-3.29887	-3.54148	-3.05626	(30,90]	(8,9]	tst_cat	12529
100	-3.31994	-3.56221	-3.07768	(30,90]	(8,9]	tst_cat	12529
101	-3.34194	-3.5839	-3.09997	(30,90]	(8,9]	tst_cat	12529
102	-3.36466	-3.60638	-3.12294	(30,90]	(8,9]	tst_cat	12529
103	-3.38795	-3.62949	-3.1464	(30,90]	(8,9]	tst_cat	12529
104	-3.4116	-3.65307	-3.17013	(30,90]	(8,9]	tst_cat	12529
105	-3.43545	-3.67696	-3.19395	(30,90]	(8,9]	tst_cat	12529
106	-3.45932	-3.70097	-3.21767	(30,90]	(8,9]	tst_cat	12529
107	-3.48302	-3.72494	-3.24109	(30,90]	(8,9]	tst_cat	12529
108	-3.50637	-3.7487	-3.26404	(30,90]	(8,9]	tst_cat	12529
109	-3.52919	-3.77206	-3.28632	(30,90]	(8,9]	tst_cat	12529
110	-3.55131	-3.79485	-3.30776	(30,90]	(8,9]	tst_cat	12529
111	-3.57253	-3.81687	-3.32819	(30,90]	(8,9]	tst_cat	12529
112	-3.59269	-3.83795	-3.34743	(30,90]	(8,9]	tst_cat	12529
113	-3.6116	-3.85788	-3.36531	(30,90]	(8,9]	tst_cat	12529
114	-3.62908	-3.87648	-3.38167	(30,90]	(8,9]	tst_cat	12529
115	-3.64494	-3.89354	-3.39635	(30,90]	(8,9]	tst_cat	12529
116	-3.65902	-3.90886	-3.40917	(30,90]	(8,9]	tst_cat	12529
117	-3.67112	-3.92225	-3.42	(30,90]	(8,9]	tst_cat	12529
118	-3.68108	-3.93349	-3.42866	(30,90]	(8,9]	tst_cat	12529
119	-3.6887	-3.94239	-3.43501	(30,90]	(8,9]	tst_cat	12529
120	-3.69381	-3.94872	-3.4389	(30,90]	(8,9]	tst_cat	12529
121	-3.69622	-3.95228	-3.44016	(30,90]	(8,9]	tst_cat	12529
122	-3.69576	-3.95285	-3.43867	(30,90]	(8,9]	tst_cat	12529
123	-3.69225	-3.95024	-3.43426	(30,90]	(8,9]	tst_cat	12529
124	-3.6855	-3.94421	-3.42678	(30,90]	(8,9]	tst_cat	12529
125	-3.67533	-3.93457	-3.4161	(30,90]	(8,9]	tst_cat	12529
126	-3.66157	-3.92108	-3.40207	(30,90]	(8,9]	tst_cat	12529
127	-3.64404	-3.90355	-3.38453	(30,90]	(8,9]	tst_cat	12529
128	-3.62255	-3.88175	-3.36334	(30,90]	(8,9]	tst_cat	12529
129	-3.59692	-3.85547	-3.33836	(30,90]	(8,9]	tst_cat	12529
130	-3.56697	-3.8245	-3.30944	(30,90]	(8,9]	tst_cat	12529
131	-3.53252	-3.78862	-3.27643	(30,90]	(8,9]	tst_cat	12529
132	-3.4934	-3.74762	-3.23918	(30,90]	(8,9]	tst_cat	12529
133	-3.44948	-3.70135	-3.19761	(30,90]	(8,9]	tst_cat	12529
134	-3.40089	-3.64995	-3.15184	(30,90]	(8,9]	tst_cat	12529
135	-3.34783	-3.59362	-3.10204	(30,90]	(8,9]	tst_cat	12529
136	-3.29049	-3.53258	-3.04839	(30,90]	(8,9]	tst_cat	12529
137	-3.22906	-3.46704	-2.99107	(30,90]	(8,9]	tst_cat	12529
138	-3.16373	-3.39721	-2.93025	(30,90]	(8,9]	tst_cat	12529
139	-3.0947	-3.32329	-2.86611	(30,90]	(8,9]	tst_cat	12529
140	-3.02216	-3.24551	-2.79881	(30,90]	(8,9]	tst_cat	12529
141	-2.9463	-3.16407	-2.72853	(30,90]	(8,9]	tst_cat	12529
142	-2.86731	-3.0792	-2.65543	(30,90]	(8,9]	tst_cat	12529
143	-2.7854	-2.99109	-2.5797	(30,90]	(8,9]	tst_cat	12529
144	-2.70074	-2.89998	-2.5015	(30,90]	(8,9]	tst_cat	12529
145	-2.61354	-2.80608	-2.421	(30,90]	(8,9]	tst_cat	12529
146	-2.52398	-2.70959	-2.33837	(30,90]	(8,9]	tst_cat	12529
147	-2.43226	-2.61074	-2.25377	(30,90]	(8,9]	tst_cat	12529
148	-2.33857	-2.50974	-2.16739	(30,90]	(8,9]	tst_cat	12529
149	-2.2431	-2.40682	-2.07938	(30,90]	(8,9]	tst_cat	12529
150	-2.14605	-2.30217	-1.98992	(30,90]	(8,9]	tst_cat	12529
151	-2.0476	-2.19603	-1.89918	(30,90]	(8,9]	tst_cat	12529
152	-1.94796	-2.0886	-1.80732	(30,90]	(8,9]	tst_cat	12529
153	-1.84731	-1.98011	-1.71451	(30,90]	(8,9]	tst_cat	12529
154	-1.74585	-1.87077	-1.62093	(30,90]	(8,9]	tst_cat	12529
155	-1.64377	-1.76079	-1.52675	(30,90]	(8,9]	tst_cat	12529
156	-1.54126	-1.65039	-1.43212	(30,90]	(8,9]	tst_cat	12529
157	-1.43851	-1.53978	-1.33723	(30,90]	(8,9]	tst_cat	12529
158	-1.33572	-1.42919	-1.24224	(30,90]	(8,9]	tst_cat	12529
159	-1.23308	-1.31882	-1.14733	(30,90]	(8,9]	tst_cat	12529
160	-1.13078	-1.20889	-1.05267	(30,90]	(8,9]	tst_cat	12529
161	-1.02901	-1.09961	-0.958421	(30,90]	(8,9]	tst_cat	12529
162	-0.927976	-0.991185	-0.864767	(30,90]	(8,9]	tst_cat	12529
163	-0.82786	-0.883839	-0.77188	(30,90]	(8,9]	tst_cat	12529
164	-0.728856	-0.777777	-0.679936	(30,90]	(8,9]	tst_cat	12529
165	-0.631158	-0.673205	-0.58911	(30,90]	(8,9]	tst_cat	12529
166	-0.534957	-0.570332	-0.499582	(30,90]	(8,9]	tst_cat	12529
167	-0.440447	-0.469362	-0.411533	(30,90]	(8,9]	tst_cat	12529
168	-0.347821	-0.370496	-0.325146	(30,90]	(8,9]	tst_cat	12529
169	-0.25727	-0.273933	-0.240607	(30,90]	(8,9]	tst_cat	12529
170	-0.168988	-0.179869	-0.158107	(30,90]	(8,9]	tst_cat	12529
171	-0.0831671	-0.088496	-0.0778382	(30,90]	(8,9]	tst_cat	12529
172	0	0	0	(30,90]	(8,9]	tst_cat	12529
173	0.0803206	0.0752037	0.0854375	(30,90]	(8,9]	tst_cat	12529
174	0.157602	0.147563	0.167642	(30,90]	(8,9]	tst_cat	12529
175	0.231652	0.216859	0.246444	(30,90]	(8,9]	tst_cat	12529
176	0.302277	0.282868	0.321686	(30,90]	(8,9]	tst_cat	12529
177	0.369286	0.345356	0.393215	(30,90]	(8,9]	tst_cat	12529
178	0.432528	0.404122	0.460933	(30,90]	(8,9]	tst_cat	12529
179	0.492027	0.459129	0.524925	(30,90]	(8,9]	tst_cat	12529
180	0.547851	0.510389	0.585313	(30,90]	(8,9]	tst_cat	12529
181	0.600068	0.55792	0.642215	(30,90]	(8,9]	tst_cat	12529
182	0.648743	0.601749	0.695737	(30,90]	(8,9]	tst_cat	12529
183	0.693945	0.641911	0.745978	(30,90]	(8,9]	tst_cat	12529
184	0.73574	0.678452	0.793027	(30,90]	(8,9]	tst_cat	12529
185	0.774196	0.711424	0.836967	(30,90]	(8,9]	tst_cat	12529
186	0.809379	0.740886	0.877872	(30,90]	(8,9]	tst_cat	12529
187	0.841358	0.766906	0.91581	(30,90]	(8,9]	tst_cat	12529
188	0.870199	0.789555	0.950844	(30,90]	(8,9]	tst_cat	12529
189	0.89597	0.808909	0.983031	(30,90]	(8,9]	tst_cat	12529
190	0.918738	0.82505	1.01243	(30,90]	(8,9]	tst_cat	12529
191	0.938569	0.838061	1.03908	(30,90]	(8,9]	tst_cat	12529
192	0.955531	0.848029	1.06303	(30,90]	(8,9]	tst_cat	12529
193	0.969692	0.855042	1.08434	(30,90]	(8,9]	tst_cat	12529
194	0.981118	0.859191	1.10305	(30,90]	(8,9]	tst_cat	12529
195	0.989877	0.860567	1.11919	(30,90]	(8,9]	tst_cat	12529
196	0.996036	0.859262	1.13281	(30,90]	(8,9]	tst_cat	12529
197	0.999661	0.85537	1.14395	(30,90]	(8,9]	tst_cat	12529
198	1.00082	0.848985	1.15266	(30,90]	(8,9]	tst_cat	12529
199	0.999583	0.8402	1.15897	(30,90]	(8,9]	tst_cat	12529
200	0.996013	0.829112	1.16291	(30,90]	(8,9]	tst_cat	12529
201	0.990179	0.815814	1.16455	(30,90]	(8,9]	tst_cat	12529
202	0.982149	0.800401	1.1639	(30,90]	(8,9]	tst_cat	12529
203	0.971988	0.78297	1.16101	(30,90]	(8,9]	tst_cat	12529
204	0.959765	0.763614	1.15592	(30,90]	(8,9]	tst_cat	12529
205	0.945546	0.742428	1.14866	(30,90]	(8,9]	tst_cat	12529
206	0.9294	0.719508	1.13929	(30,90]	(8,9]	tst_cat	12529
207	0.911392	0.694948	1.12784	(30,90]	(8,9]	tst_cat	12529
208	0.891591	0.668843	1.11434	(30,90]	(8,9]	tst_cat	12529
209	0.870063	0.641286	1.09884	(30,90]	(8,9]	tst_cat	12529
210	0.846876	0.612371	1.08138	(30,90]	(8,9]	tst_cat	12529
211	0.822096	0.582192	1.062	(30,90]	(8,9]	tst_cat	12529
212	0.795792	0.550841	1.04074	(30,90]	(8,9]	tst_cat	12529
213	0.76803	0.518411	1.01765	(30,90]	(8,9]	tst_cat	12529
214	0.738877	0.484993	0.992761	(30,90]	(8,9]	tst_cat	12529
215	0.708401	0.450678	0.966124	(30,90]	(8,9]	tst_cat	12529
216	0.676669	0.415556	0.937781	(30,90]	(8,9]	tst_cat	12529
217	0.643747	0.379715	0.90778	(30,90]	(8,9]	tst_cat	12529
218	0.609697	0.343228	0.876166	(30,90]	(8,9]	tst_cat	12529
219	0.574544	0.306103	0.842986	(30,90]	(8,9]	tst_cat	12529
220	0.538311	0.268334	0.808288	(30,90]	(8,9]	tst_cat	12529
221	0.501018	0.229915	0.772121	(30,90]	(8,9]	tst_cat	12529
222	0.462685	0.190838	0.734532	(30,90]	(8,9]	tst_cat	12529
223	0.423332	0.151094	0.69557	(30,90]	(8,9]	tst_cat	12529
224	0.382981	0.110677	0.655285	(30,90]	(8,9]	tst_cat	12529
225	0.341651	0.069577	0.613725	(30,90]	(8,9]	tst_cat	12529
226	0.299363	0.0277868	0.570939	(30,90]	(8,9]	tst_cat	12529
227	0.256138	-0.0147022	0.526977	(30,90]	(8,9]	tst_cat	12529
228	0.211995	-0.0578984	0.481889	(30,90]	(8,9]	tst_cat	12529
229	0.166956	-0.10181	0.435722	(30,90]	(8,9]	tst_cat	12529
230	0.121041	-0.146444	0.388527	(30,90]	(8,9]	tst_cat	12529
231	0.0742708	-0.19181	0.340351	(30,90]	(8,9]	tst_cat	12529
232	0.0266652	-0.237912	0.291243	(30,90]	(8,9]	tst_cat	12529
233	-0.021755	-0.284759	0.241249	(30,90]	(8,9]	tst_cat	12529
234	-0.0709694	-0.332355	0.190417	(30,90]	(8,9]	tst_cat	12529
235	-0.120957	-0.380706	0.138791	(30,90]	(8,9]	tst_cat	12529
236	-0.171698	-0.429813	0.0864161	(30,90]	(8,9]	tst_cat	12529
237	-0.223172	-0.479679	0.0333348	(30,90]	(8,9]	tst_cat	12529
238	-0.275358	-0.530305	-0.0204116	(30,90]	(8,9]	tst_cat	12529
239	-0.328236	-0.581689	-0.0747838	(30,90]	(8,9]	tst_cat	12529
240	-0.381785	-0.633826	-0.129744	(30,90]	(8,9]	tst_cat	12529
241	-0.435985	-0.686711	-0.185259	(30,90]	(8,9]	tst_cat	12529
242	-0.490815	-0.740337	-0.241293	(30,90]	(8,9]	tst_cat	12529
243	-0.546255	-0.794692	-0.297818	(30,90]	(8,9]	tst_cat	12529
244	-0.602284	-0.849762	-0.354806	(30,90]	(8,9]	tst_cat	12529
245	-0.658882	-0.905532	-0.412233	(30,90]	(8,9]	tst_cat	12529
246	-0.716029	-0.961983	-0.470075	(30,90]	(8,9]	tst_cat	12529
247	-0.773703	-1.01909	-0.528314	(30,90]	(8,9]	tst_cat	12529
248	-0.831885	-1.07684	-0.586934	(30,90]	(8,9]	tst_cat	12529
249	-0.890554	-1.13519	-0.64592	(30,90]	(8,9]	tst_cat	12529
250	-0.949689	-1.19412	-0.705261	(30,90]	(8,9]	tst_cat	12529
251	-1.00927	-1.25359	-0.764948	(30,90]	(8,9]	tst_cat	12529
252	-1.06928	-1.31358	-0.824974	(30,90]	(8,9]	tst_cat	12529
253	-1.12969	-1.37404	-0.885334	(30,90]	(8,9]	tst_cat	12529
254	-1.19049	-1.43495	-0.946024	(30,90]	(8,9]	tst_cat	12529
255	-1.25165	-1.49625	-1.00704	(30,90]	(8,9]	tst_cat	12529
256	-1.31315	-1.55791	-1.06838	(30,90]	(8,9]	tst_cat	12529
257	-1.37498	-1.6199	-1.13005	(30,90]	(8,9]	tst_cat	12529
258	-1.43711	-1.68216	-1.19205	(30,90]	(8,9]	tst_cat	12529
259	-1.49952	-1.74467	-1.25437	(30,90]	(8,9]	tst_cat	12529
260	-1.56219	-1.80738	-1.31701	(30,90]	(8,9]	tst_cat	12529
261	-1.62511	-1.87024	-1.37997	(30,90]	(8,9]	tst_cat	12529
262	-1.68824	-1.93323	-1.44325	(30,90]	(8,9]	tst_cat	12529
263	-1.75158	-1.9963	-1.50685	(30,90]	(8,9]	tst_cat	12529
264	-1.81508	-2.05942	-1.57075	(30,90]	(8,9]	tst_cat	12529
265	-1.87869	-2.12251	-1.63487	(30,90]	(8,9]	tst_cat	12529
266	-1.94233	-2.18551	-1.69915	(30,90]	(8,9]	tst_cat	12529
267	-2.00591	-2.24833	-1.7635	(30,90]	(8,9]	tst_cat	12529
268	-2.06937	-2.31091	-1.82783	(30,90]	(8,9]	tst_cat	12529
269	-2.13263	-2.37319	-1.89206	(30,90]	(8,9]	tst_cat	12529
270	-2.1956	-2.43509	-1.9561	(30,90]	(8,9]	tst_cat	12529
271	-2.25821	-2.49656	-2.01987	(30,90]	(8,9]	tst_cat	12529
272	-2.3204	-2.55754	-2.08325	(30,90]	(8,9]	tst_cat	12529
273	-2.38207	-2.61796	-2.14618	(30,90]	(8,9]	tst_cat	12529
274	-2.44315	-2.67776	-2.20854	(30,90]	(8,9]	tst_cat	12529
275	-2.50357	-2.73689	-2.27025	(30,90]	(8,9]	tst_cat	12529
276	-2.56325	-2.79528	-2.33122	(30,90]	(8,9]	tst_cat	12529
277	-2.62211	-2.85288	-2.39134	(30,90]	(8,9]	tst_cat	12529
278	-2.68008	-2.90964	-2.45051	(30,90]	(8,9]	tst_cat	12529
279	-2.73707	-2.96548	-2.50866	(30,90]	(8,9]	tst_cat	12529
280	-2.79302	-3.02037	-2.56567	(30,90]	(8,9]	tst_cat	12529
281	-2.84784	-3.07422	-2.62145	(30,90]	(8,9]	tst_cat	12529
282	-2.90146	-3.127	-2.67592	(30,90]	(8,9]	tst_cat	12529
283	-2.9538	-3.17863	-2.72898	(30,90]	(8,9]	tst_cat	12529
284	-3.00479	-3.22905	-2.78053	(30,90]	(8,9]	tst_cat	12529
285	-3.05435	-3.2782	-2.83049	(30,90]	(8,9]	tst_cat	12529
286	-3.10239	-3.32601	-2.87878	(30,90]	(8,9]	tst_cat	12529
287	-3.14886	-3.37242	-2.9253	(30,90]	(8,9]	tst_cat	12529
288	-3.19366	-3.41735	-2.96997	(30,90]	(8,9]	tst_cat	12529
289	-3.23672	-3.46073	-3.01271	(30,90]	(8,9]	tst_cat	12529
290	-3.27797	-3.50249	-3.05345	(30,90]	(8,9]	tst_cat	12529
291	-3.31732	-3.54255	-3.0921	(30,90]	(8,9]	tst_cat	12529
292	-3.35471	-3.58082	-3.1286	(30,90]	(8,9]	tst_cat	12529
293	-3.39005	-3.61723	-3.16287	(30,90]	(8,9]	tst_cat	12529
294	-3.42327	-3.6517	-3.19484	(30,90]	(8,9]	tst_cat	12529
295	-3.45429	-3.68412	-3.22445	(30,90]	(8,9]	tst_cat	12529
296	-3.48303	-3.71443	-3.25164	(30,90]	(8,9]	tst_cat	12529
297	-3.50942	-3.74251	-3.27633	(30,90]	(8,9]	tst_cat	12529
298	-3.53339	-3.76829	-3.29848	(30,90]	(8,9]	tst_cat	12529
299	-3.55484	-3.79167	-3.31801	(30,90]	(8,9]	tst_cat	12529
300	-3.57372	-3.81256	-3.33488	(30,90]	(8,9]	tst_cat	12529
301	-3.58993	-3.83085	-3.34902	(30,90]	(8,9]	tst_cat	12529
302	-3.60341	-3.84645	-3.36038	(30,90]	(8,9]	tst_cat	12529
303	-3.61408	-3.85926	-3.36889	(30,90]	(8,9]	tst_cat	12529
304	-3.62185	-3.86919	-3.37452	(30,90]	(8,9]	tst_cat	12529
305	-3.62666	-3.87614	-3.37719	(30,90]	(8,9]	tst_cat	12529
306	-3.62843	-3.88001	-3.37685	(30,90]	(8,9]	tst_cat	12529
307	-3.62708	-3.8807	-3.37345	(30,90]	(8,9]	tst_cat	12529
308	-3.62253	-3.87812	-3.36694	(30,90]	(8,9]	tst_cat	12529
309	-3.61471	-3.87217	-3.35725	(30,90]	(8,9]	tst_cat	12529
310	-3.60354	-3.86275	-3.34432	(30,90]	(8,9]	tst_cat	12529
311	-3.58894	-3.84977	-3.32811	(30,90]	(8,9]	tst_cat	12529
312	-3.57084	-3.83313	-3.30854	(30,90]	(8,9]	tst_cat	12529
313	-3.54915	-3.81274	-3.28557	(30,90]	(8,9]	tst_cat	12529
314	-3.52382	-3.7885	-3.25913	(30,90]	(8,9]	tst_cat	12529
315	-3.49474	-3.76033	-3.22916	(30,90]	(8,9]	tst_cat	12529
316	-3.46186	-3.72813	-3.19559	(30,90]	(8,9]	tst_cat	12529
317	-3.42512	-3.69185	-3.15839	(30,90]	(8,9]	tst_cat	12529
318	-3.38456	-3.65153	-3.1176	(30,90]	(8,9]	tst_cat	12529
319	-3.34028	-3.60727	-3.07329	(30,90]	(8,9]	tst_cat	12529
320	-3.29234	-3.55915	-3.02553	(30,90]	(8,9]	tst_cat	12529
321	-3.24082	-3.50726	-2.97439	(30,90]	(8,9]	tst_cat	12529
322	-3.18581	-3.4517	-2.91993	(30,90]	(8,9]	tst_cat	12529
323	-3.12738	-3.39255	-2.86221	(30,90]	(8,9]	tst_cat	12529
324	-3.0656	-3.32991	-2.80129	(30,90]	(8,9]	tst_cat	12529
325	-3.00056	-3.26387	-2.73725	(30,90]	(8,9]	tst_cat	12529
326	-2.93233	-3.19454	-2.67012	(30,90]	(8,9]	tst_cat	12529
327	-2.86099	-3.12201	-2.59998	(30,90]	(8,9]	tst_cat	12529
328	-2.78662	-3.04637	-2.52687	(30,90]	(8,9]	tst_cat	12529
329	-2.7093	-2.96773	-2.45086	(30,90]	(8,9]	tst_cat	12529
330	-2.6291	-2.8862	-2.37199	(30,90]	(8,9]	tst_cat	12529
331	-2.5461	-2.80187	-2.29032	(30,90]	(8,9]	tst_cat	12529
332	-2.46038	-2.71485	-2.2059	(30,90]	(8,9]	tst_cat	12529
333	-2.37201	-2.62524	-2.11878	(30,90]	(8,9]	tst_cat	12529
334	-2.28108	-2.53316	-2.02901	(30,90]	(8,9]	tst_cat	12529
335	-2.18767	-2.4387	-1.93663	(30,90]	(8,9]	tst_cat	12529
336	-2.09184	-2.34198	-1.8417	(30,90]	(8,9]	tst_cat	12529
337	-1.99368	-2.24309	-1.74427	(30,90]	(8,9]	tst_cat	12529
338	-1.89327	-2.14216	-1.64437	(30,90]	(8,9]	tst_cat	12529
339	-1.79068	-2.03929	-1.54207	(30,90]	(8,9]	tst_cat	12529
340	-1.68599	-1.93457	-1.43741	(30,90]	(8,9]	tst_cat	12529
341	-1.57928	-1.82812	-1.33043	(30,90]	(8,9]	tst_cat	12529
342	-1.47062	-1.72005	-1.2212	(30,90]	(8,9]	tst_cat	12529
343	-1.3601	-1.61044	-1.10977	(30,90]	(8,9]	tst_cat	12529
344	-1.2478	-1.49941	-0.996186	(30,90]	(8,9]	tst_cat	12529
345	-1.13378	-1.38704	-0.880517	(30,90]	(8,9]	tst_cat	12529
346	-1.01813	-1.27343	-0.762823	(30,90]	(8,9]	tst_cat	12529
347	-0.900923	-1.15868	-0.643168	(30,90]	(8,9]	tst_cat	12529
348	-0.782241	-1.04286	-0.521623	(30,90]	(8,9]	tst_cat	12529
349	-0.662159	-0.92606	-0.398257	(30,90]	(8,9]	tst_cat	12529
350	-0.540755	-0.808363	-0.273147	(30,90]	(8,9]	tst_cat	12529
351	-0.418108	-0.689844	-0.146372	(30,90]	(8,9]	tst_cat	12529
352	-0.294295	-0.570577	-0.0180122	(30,90]	(8,9]	tst_cat	12529
353	-0.169393	-0.450633	0.111847	(30,90]	(8,9]	tst_cat	12529
354	-0.0434807	-0.330081	0.24312	(30,90]	(8,9]	tst_cat	12529
355	0.0833645	-0.208987	0.375716	(30,90]	(8,9]	tst_cat	12529
356	0.211065	-0.0874157	0.509545	(30,90]	(8,9]	tst_cat	12529
357	0.339543	0.0345707	0.644515	(30,90]	(8,9]	tst_cat	12529
358	0.46872	0.15691	0.78053	(30,90]	(8,9]	tst_cat	12529
359	0.598519	0.279543	0.917496	(30,90]	(8,9]	tst_cat	12529
360	0.728863	0.402408	1.05532	(30,90]	(8,9]	tst_cat	12529
361	0.859673	0.525448	1.1939	(30,90]	(8,9]	tst_cat	12529
362	0.990872	0.648603	1.33314	(30,90]	(8,9]	tst_cat	12529
363	1.12238	0.771813	1.47295	(30,90]	(8,9]	tst_cat	12529
364	1.25412	0.895022	1.61323	(30,90]	(8,9]	tst_cat	12529
365	1.38602	1.01817	1.75388	(30,90]	(8,9]	tst_cat	12529
0	-0.278637	-1.08503	0.527758	(30,90]	(9,Inf]	tst_cat	2736
1	-0.35733	-1.14198	0.427317	(30,90]	(9,Inf]	tst_cat	2736
2	-0.436013	-1.19942	0.327389	(30,90]	(9,Inf]	tst_cat	2736
3	-0.514638	-1.25735	0.228078	(30,90]	(9,Inf]	tst_cat	2736
4	-0.593147	-1.31579	0.129501	(30,90]	(9,Inf]	tst_cat	2736
5	-0.671481	-1.37474	0.0317761	(30,90]	(9,Inf]	tst_cat	2736
6	-0.749582	-1.43419	-0.0649772	(30,90]	(9,Inf]	tst_cat	2736
7	-0.827391	-1.49414	-0.160641	(30,90]	(9,Inf]	tst_cat	2736
8	-0.904851	-1.5546	-0.2551	(30,90]	(9,Inf]	tst_cat	2736
9	-0.981904	-1.61557	-0.348237	(30,90]	(9,Inf]	tst_cat	2736
10	-1.05849	-1.67704	-0.439942	(30,90]	(9,Inf]	tst_cat	2736
11	-1.13455	-1.739	-0.530106	(30,90]	(9,Inf]	tst_cat	2736
12	-1.21003	-1.80144	-0.618628	(30,90]	(9,Inf]	tst_cat	2736
13	-1.28487	-1.86433	-0.705411	(30,90]	(9,Inf]	tst_cat	2736
14	-1.35901	-1.92766	-0.790368	(30,90]	(9,Inf]	tst_cat	2736
15	-1.4324	-1.99137	-0.87342	(30,90]	(9,Inf]	tst_cat	2736
16	-1.50496	-2.05543	-0.954499	(30,90]	(9,Inf]	tst_cat	2736
17	-1.57666	-2.11977	-1.03355	(30,90]	(9,Inf]	tst_cat	2736
18	-1.64742	-2.18432	-1.11052	(30,90]	(9,Inf]	tst_cat	2736
19	-1.71719	-2.24901	-1.18538	(30,90]	(9,Inf]	tst_cat	2736
20	-1.78592	-2.31372	-1.25812	(30,90]	(9,Inf]	tst_cat	2736
21	-1.85354	-2.37836	-1.32871	(30,90]	(9,Inf]	tst_cat	2736
22	-1.91999	-2.44282	-1.39716	(30,90]	(9,Inf]	tst_cat	2736
23	-1.98522	-2.50695	-1.46349	(30,90]	(9,Inf]	tst_cat	2736
24	-2.04917	-2.57063	-1.5277	(30,90]	(9,Inf]	tst_cat	2736
25	-2.11178	-2.63372	-1.58983	(30,90]	(9,Inf]	tst_cat	2736
26	-2.17299	-2.69607	-1.6499	(30,90]	(9,Inf]	tst_cat	2736
27	-2.23274	-2.75754	-1.70795	(30,90]	(9,Inf]	tst_cat	2736
28	-2.29098	-2.81796	-1.76401	(30,90]	(9,Inf]	tst_cat	2736
29	-2.34765	-2.87719	-1.81812	(30,90]	(9,Inf]	tst_cat	2736
30	-2.40269	-2.93507	-1.87031	(30,90]	(9,Inf]	tst_cat	2736
31	-2.45604	-2.99147	-1.92061	(30,90]	(9,Inf]	tst_cat	2736
32	-2.50764	-3.04623	-1.96905	(30,90]	(9,Inf]	tst_cat	2736
33	-2.55744	-3.0992	-2.01567	(30,90]	(9,Inf]	tst_cat	2736
34	-2.60537	-3.15026	-2.06047	(30,90]	(9,Inf]	tst_cat	2736
35	-2.65138	-3.19927	-2.10349	(30,90]	(9,Inf]	tst_cat	2736
36	-2.69541	-3.24609	-2.14473	(30,90]	(9,Inf]	tst_cat	2736
37	-2.7374	-3.2906	-2.1842	(30,90]	(9,Inf]	tst_cat	2736
38	-2.7773	-3.33268	-2.22191	(30,90]	(9,Inf]	tst_cat	2736
39	-2.81504	-3.37222	-2.25785	(30,90]	(9,Inf]	tst_cat	2736
40	-2.85056	-3.4091	-2.29203	(30,90]	(9,Inf]	tst_cat	2736
41	-2.88382	-3.44323	-2.32441	(30,90]	(9,Inf]	tst_cat	2736
42	-2.91475	-3.47449	-2.355	(30,90]	(9,Inf]	tst_cat	2736
43	-2.94328	-3.50281	-2.38376	(30,90]	(9,Inf]	tst_cat	2736
44	-2.96938	-3.52809	-2.41067	(30,90]	(9,Inf]	tst_cat	2736
45	-2.99297	-3.55024	-2.43569	(30,90]	(9,Inf]	tst_cat	2736
46	-3.01402	-3.56925	-2.4588	(30,90]	(9,Inf]	tst_cat	2736
47	-3.03264	-3.58523	-2.48005	(30,90]	(9,Inf]	tst_cat	2736
48	-3.04895	-3.59837	-2.49953	(30,90]	(9,Inf]	tst_cat	2736
49	-3.06307	-3.60885	-2.5173	(30,90]	(9,Inf]	tst_cat	2736
50	-3.07514	-3.61686	-2.53342	(30,90]	(9,Inf]	tst_cat	2736
51	-3.08527	-3.62258	-2.54796	(30,90]	(9,Inf]	tst_cat	2736
52	-3.09359	-3.6262	-2.56098	(30,90]	(9,Inf]	tst_cat	2736
53	-3.10023	-3.62793	-2.57253	(30,90]	(9,Inf]	tst_cat	2736
54	-3.10532	-3.62796	-2.58268	(30,90]	(9,Inf]	tst_cat	2736
55	-3.10898	-3.62649	-2.59147	(30,90]	(9,Inf]	tst_cat	2736
56	-3.11133	-3.62371	-2.59895	(30,90]	(9,Inf]	tst_cat	2736
57	-3.1125	-3.61981	-2.6052	(30,90]	(9,Inf]	tst_cat	2736
58	-3.11263	-3.61501	-2.61025	(30,90]	(9,Inf]	tst_cat	2736
59	-3.11182	-3.60948	-2.61417	(30,90]	(9,Inf]	tst_cat	2736
60	-3.11022	-3.60342	-2.61702	(30,90]	(9,Inf]	tst_cat	2736
61	-3.10794	-3.59701	-2.61886	(30,90]	(9,Inf]	tst_cat	2736
62	-3.10511	-3.59044	-2.61978	(30,90]	(9,Inf]	tst_cat	2736
63	-3.10186	-3.58388	-2.61984	(30,90]	(9,Inf]	tst_cat	2736
64	-3.09831	-3.57749	-2.61913	(30,90]	(9,Inf]	tst_cat	2736
65	-3.09459	-3.57143	-2.61775	(30,90]	(9,Inf]	tst_cat	2736
66	-3.09082	-3.56586	-2.61579	(30,90]	(9,Inf]	tst_cat	2736
67	-3.08714	-3.56092	-2.61336	(30,90]	(9,Inf]	tst_cat	2736
68	-3.08366	-3.55672	-2.6106	(30,90]	(9,Inf]	tst_cat	2736
69	-3.08052	-3.5534	-2.60763	(30,90]	(9,Inf]	tst_cat	2736
70	-3.07783	-3.55107	-2.60458	(30,90]	(9,Inf]	tst_cat	2736
71	-3.07572	-3.54983	-2.60162	(30,90]	(9,Inf]	tst_cat	2736
72	-3.07433	-3.54976	-2.5989	(30,90]	(9,Inf]	tst_cat	2736
73	-3.07377	-3.55096	-2.59658	(30,90]	(9,Inf]	tst_cat	2736
74	-3.07417	-3.55351	-2.59484	(30,90]	(9,Inf]	tst_cat	2736
75	-3.07566	-3.55747	-2.59386	(30,90]	(9,Inf]	tst_cat	2736
76	-3.07836	-3.56291	-2.59382	(30,90]	(9,Inf]	tst_cat	2736
77	-3.08241	-3.56991	-2.5949	(30,90]	(9,Inf]	tst_cat	2736
78	-3.08791	-3.57852	-2.5973	(30,90]	(9,Inf]	tst_cat	2736
79	-3.09501	-3.58881	-2.60121	(30,90]	(9,Inf]	tst_cat	2736
80	-3.10382	-3.60083	-2.60682	(30,90]	(9,Inf]	tst_cat	2736
81	-3.11448	-3.61466	-2.6143	(30,90]	(9,Inf]	tst_cat	2736
82	-3.12711	-3.63036	-2.62386	(30,90]	(9,Inf]	tst_cat	2736
83	-3.14183	-3.64799	-2.63566	(30,90]	(9,Inf]	tst_cat	2736
84	-3.15876	-3.66763	-2.6499	(30,90]	(9,Inf]	tst_cat	2736
85	-3.17805	-3.68937	-2.66673	(30,90]	(9,Inf]	tst_cat	2736
86	-3.19981	-3.71328	-2.68633	(30,90]	(9,Inf]	tst_cat	2736
87	-3.22416	-3.73946	-2.70886	(30,90]	(9,Inf]	tst_cat	2736
88	-3.25118	-3.76797	-2.7344	(30,90]	(9,Inf]	tst_cat	2736
89	-3.28073	-3.79867	-2.76278	(30,90]	(9,Inf]	tst_cat	2736
90	-3.31258	-3.83138	-2.79378	(30,90]	(9,Inf]	tst_cat	2736
91	-3.34655	-3.86594	-2.82715	(30,90]	(9,Inf]	tst_cat	2736
92	-3.38242	-3.90219	-2.86266	(30,90]	(9,Inf]	tst_cat	2736
93	-3.42	-3.93996	-2.90004	(30,90]	(9,Inf]	tst_cat	2736
94	-3.45907	-3.9791	-2.93905	(30,90]	(9,Inf]	tst_cat	2736
95	-3.49944	-4.01944	-2.97943	(30,90]	(9,Inf]	tst_cat	2736
96	-3.54089	-4.06085	-3.02093	(30,90]	(9,Inf]	tst_cat	2736
97	-3.58323	-4.10316	-3.0633	(30,90]	(9,Inf]	tst_cat	2736
98	-3.62625	-4.14621	-3.10629	(30,90]	(9,Inf]	tst_cat	2736
99	-3.66974	-4.18984	-3.14964	(30,90]	(9,Inf]	tst_cat	2736
100	-3.71351	-4.2339	-3.19312	(30,90]	(9,Inf]	tst_cat	2736
101	-3.75734	-4.27821	-3.23647	(30,90]	(9,Inf]	tst_cat	2736
102	-3.80104	-4.32261	-3.27947	(30,90]	(9,Inf]	tst_cat	2736
103	-3.84439	-4.36691	-3.32188	(30,90]	(9,Inf]	tst_cat	2736
104	-3.8872	-4.41093	-3.36348	(30,90]	(9,Inf]	tst_cat	2736
105	-3.92926	-4.45448	-3.40404	(30,90]	(9,Inf]	tst_cat	2736
106	-3.97037	-4.49736	-3.44337	(30,90]	(9,Inf]	tst_cat	2736
107	-4.01031	-4.53936	-3.48126	(30,90]	(9,Inf]	tst_cat	2736
108	-4.04889	-4.58028	-3.5175	(30,90]	(9,Inf]	tst_cat	2736
109	-4.08591	-4.61989	-3.55192	(30,90]	(9,Inf]	tst_cat	2736
110	-4.12115	-4.65796	-3.58434	(30,90]	(9,Inf]	tst_cat	2736
111	-4.15441	-4.69425	-3.61458	(30,90]	(9,Inf]	tst_cat	2736
112	-4.1855	-4.72853	-3.64247	(30,90]	(9,Inf]	tst_cat	2736
113	-4.2142	-4.76055	-3.66785	(30,90]	(9,Inf]	tst_cat	2736
114	-4.24031	-4.79006	-3.69057	(30,90]	(9,Inf]	tst_cat	2736
115	-4.26363	-4.81678	-3.71047	(30,90]	(9,Inf]	tst_cat	2736
116	-4.28395	-4.84048	-3.72742	(30,90]	(9,Inf]	tst_cat	2736
117	-4.30107	-4.86087	-3.74127	(30,90]	(9,Inf]	tst_cat	2736
118	-4.31478	-4.87768	-3.75187	(30,90]	(9,Inf]	tst_cat	2736
119	-4.32488	-4.89065	-3.7591	(30,90]	(9,Inf]	tst_cat	2736
120	-4.33116	-4.8995	-3.76282	(30,90]	(9,Inf]	tst_cat	2736
121	-4.33343	-4.90396	-3.7629	(30,90]	(9,Inf]	tst_cat	2736
122	-4.33147	-4.90374	-3.7592	(30,90]	(9,Inf]	tst_cat	2736
123	-4.32508	-4.89856	-3.7516	(30,90]	(9,Inf]	tst_cat	2736
124	-4.31406	-4.88815	-3.73997	(30,90]	(9,Inf]	tst_cat	2736
125	-4.29821	-4.87224	-3.72418	(30,90]	(9,Inf]	tst_cat	2736
126	-4.27731	-4.85052	-3.70409	(30,90]	(9,Inf]	tst_cat	2736
127	-4.25117	-4.82274	-3.67959	(30,90]	(9,Inf]	tst_cat	2736
128	-4.21957	-4.7886	-3.65054	(30,90]	(9,Inf]	tst_cat	2736
129	-4.18233	-4.74784	-3.61681	(30,90]	(9,Inf]	tst_cat	2736
130	-4.13929	-4.70025	-3.57833	(30,90]	(9,Inf]	tst_cat	2736
131	-4.09062	-4.64601	-3.53523	(30,90]	(9,Inf]	tst_cat	2736
132	-4.03654	-4.58537	-3.48771	(30,90]	(9,Inf]	tst_cat	2736
133	-3.97727	-4.51859	-3.43595	(30,90]	(9,Inf]	tst_cat	2736
134	-3.91303	-4.44593	-3.38013	(30,90]	(9,Inf]	tst_cat	2736
135	-3.84406	-4.36766	-3.32045	(30,90]	(9,Inf]	tst_cat	2736
136	-3.77056	-4.28405	-3.25707	(30,90]	(9,Inf]	tst_cat	2736
137	-3.69277	-4.19535	-3.19019	(30,90]	(9,Inf]	tst_cat	2736
138	-3.61091	-4.10185	-3.11997	(30,90]	(9,Inf]	tst_cat	2736
139	-3.5252	-4.00381	-3.04659	(30,90]	(9,Inf]	tst_cat	2736
140	-3.43586	-3.90151	-2.97022	(30,90]	(9,Inf]	tst_cat	2736
141	-3.34313	-3.79521	-2.89105	(30,90]	(9,Inf]	tst_cat	2736
142	-3.24721	-3.68519	-2.80924	(30,90]	(9,Inf]	tst_cat	2736
143	-3.14834	-3.57172	-2.72497	(30,90]	(9,Inf]	tst_cat	2736
144	-3.04674	-3.45508	-2.6384	(30,90]	(9,Inf]	tst_cat	2736
145	-2.94264	-3.33555	-2.54972	(30,90]	(9,Inf]	tst_cat	2736
146	-2.83624	-3.21339	-2.45909	(30,90]	(9,Inf]	tst_cat	2736
147	-2.72779	-3.08889	-2.36669	(30,90]	(9,Inf]	tst_cat	2736
148	-2.6175	-2.96232	-2.27268	(30,90]	(9,Inf]	tst_cat	2736
149	-2.50559	-2.83395	-2.17724	(30,90]	(9,Inf]	tst_cat	2736
150	-2.3923	-2.70405	-2.08055	(30,90]	(9,Inf]	tst_cat	2736
151	-2.27783	-2.57291	-1.98276	(30,90]	(9,Inf]	tst_cat	2736
152	-2.16243	-2.4408	-1.88406	(30,90]	(9,Inf]	tst_cat	2736
153	-2.0463	-2.30798	-1.78461	(30,90]	(9,Inf]	tst_cat	2736
154	-1.92967	-2.17474	-1.6846	(30,90]	(9,Inf]	tst_cat	2736
155	-1.81277	-2.04134	-1.5842	(30,90]	(9,Inf]	tst_cat	2736
156	-1.69582	-1.90806	-1.48358	(30,90]	(9,Inf]	tst_cat	2736
157	-1.57904	-1.77516	-1.38293	(30,90]	(9,Inf]	tst_cat	2736
158	-1.46266	-1.64291	-1.28241	(30,90]	(9,Inf]	tst_cat	2736
159	-1.3469	-1.51158	-1.18222	(30,90]	(9,Inf]	tst_cat	2736
160	-1.23198	-1.38142	-1.08253	(30,90]	(9,Inf]	tst_cat	2736
161	-1.11812	-1.25271	-0.983541	(30,90]	(9,Inf]	tst_cat	2736
162	-1.00556	-1.12568	-0.885438	(30,90]	(9,Inf]	tst_cat	2736
163	-0.89451	-1.0006	-0.788417	(30,90]	(9,Inf]	tst_cat	2736
164	-0.785196	-0.877712	-0.69268	(30,90]	(9,Inf]	tst_cat	2736
165	-0.677842	-0.757248	-0.598436	(30,90]	(9,Inf]	tst_cat	2736
166	-0.572671	-0.639442	-0.5059	(30,90]	(9,Inf]	tst_cat	2736
167	-0.469906	-0.524515	-0.415297	(30,90]	(9,Inf]	tst_cat	2736
168	-0.369771	-0.412679	-0.326863	(30,90]	(9,Inf]	tst_cat	2736
169	-0.27249	-0.304133	-0.240847	(30,90]	(9,Inf]	tst_cat	2736
170	-0.178285	-0.199061	-0.15751	(30,90]	(9,Inf]	tst_cat	2736
171	-0.087381	-0.0976328	-0.0771292	(30,90]	(9,Inf]	tst_cat	2736
172	0	0	0	(30,90]	(9,Inf]	tst_cat	2736
173	0.0836341	0.0735657	0.0937024	(30,90]	(9,Inf]	tst_cat	2736
174	0.163298	0.143238	0.183358	(30,90]	(9,Inf]	tst_cat	2736
175	0.238818	0.20872	0.268916	(30,90]	(9,Inf]	tst_cat	2736
176	0.310217	0.269911	0.350523	(30,90]	(9,Inf]	tst_cat	2736
177	0.37757	0.32678	0.428361	(30,90]	(9,Inf]	tst_cat	2736
178	0.440951	0.379315	0.502586	(30,90]	(9,Inf]	tst_cat	2736
179	0.500432	0.427524	0.573339	(30,90]	(9,Inf]	tst_cat	2736
180	0.556087	0.471436	0.640738	(30,90]	(9,Inf]	tst_cat	2736
181	0.60799	0.511094	0.704887	(30,90]	(9,Inf]	tst_cat	2736
182	0.656215	0.546558	0.765872	(30,90]	(9,Inf]	tst_cat	2736
183	0.700835	0.577902	0.823767	(30,90]	(9,Inf]	tst_cat	2736
184	0.741923	0.605211	0.878635	(30,90]	(9,Inf]	tst_cat	2736
185	0.779554	0.628578	0.93053	(30,90]	(9,Inf]	tst_cat	2736
186	0.8138	0.648104	0.979496	(30,90]	(9,Inf]	tst_cat	2736
187	0.844736	0.663897	1.02557	(30,90]	(9,Inf]	tst_cat	2736
188	0.872435	0.676072	1.0688	(30,90]	(9,Inf]	tst_cat	2736
189	0.89697	0.684744	1.1092	(30,90]	(9,Inf]	tst_cat	2736
190	0.918416	0.690035	1.1468	(30,90]	(9,Inf]	tst_cat	2736
191	0.936846	0.692069	1.18162	(30,90]	(9,Inf]	tst_cat	2736
192	0.952333	0.690971	1.21369	(30,90]	(9,Inf]	tst_cat	2736
193	0.96495	0.686869	1.24303	(30,90]	(9,Inf]	tst_cat	2736
194	0.974773	0.679892	1.26965	(30,90]	(9,Inf]	tst_cat	2736
195	0.981873	0.670171	1.29358	(30,90]	(9,Inf]	tst_cat	2736
196	0.986326	0.657835	1.31482	(30,90]	(9,Inf]	tst_cat	2736
197	0.988203	0.643018	1.33339	(30,90]	(9,Inf]	tst_cat	2736
198	0.98758	0.62585	1.34931	(30,90]	(9,Inf]	tst_cat	2736
199	0.984529	0.606465	1.36259	(30,90]	(9,Inf]	tst_cat	2736
200	0.979124	0.584994	1.37325	(30,90]	(9,Inf]	tst_cat	2736
201	0.971439	0.561571	1.38131	(30,90]	(9,Inf]	tst_cat	2736
202	0.961547	0.536327	1.38677	(30,90]	(9,Inf]	tst_cat	2736
203	0.949522	0.509395	1.38965	(30,90]	(9,Inf]	tst_cat	2736
204	0.935437	0.480907	1.38997	(30,90]	(9,Inf]	tst_cat	2736
205	0.919366	0.450994	1.38774	(30,90]	(9,Inf]	tst_cat	2736
206	0.901383	0.419787	1.38298	(30,90]	(9,Inf]	tst_cat	2736
207	0.881562	0.387415	1.37571	(30,90]	(9,Inf]	tst_cat	2736
208	0.859975	0.354008	1.36594	(30,90]	(9,Inf]	tst_cat	2736
209	0.836696	0.319694	1.3537	(30,90]	(9,Inf]	tst_cat	2736
210	0.8118	0.2846	1.339	(30,90]	(9,Inf]	tst_cat	2736
211	0.785359	0.24885	1.32187	(30,90]	(9,Inf]	tst_cat	2736
212	0.757447	0.212568	1.30233	(30,90]	(9,Inf]	tst_cat	2736
213	0.728138	0.175876	1.2804	(30,90]	(9,Inf]	tst_cat	2736
214	0.697505	0.138892	1.25612	(30,90]	(9,Inf]	tst_cat	2736
215	0.665615	0.101708	1.22952	(30,90]	(9,Inf]	tst_cat	2736
216	0.632503	0.0643165	1.20069	(30,90]	(9,Inf]	tst_cat	2736
217	0.598199	0.0266828	1.16972	(30,90]	(9,Inf]	tst_cat	2736
218	0.562732	-0.0112269	1.13669	(30,90]	(9,Inf]	tst_cat	2736
219	0.52613	-0.0494477	1.10171	(30,90]	(9,Inf]	tst_cat	2736
220	0.488422	-0.0880153	1.06486	(30,90]	(9,Inf]	tst_cat	2736
221	0.449638	-0.126966	1.02624	(30,90]	(9,Inf]	tst_cat	2736
222	0.409805	-0.166335	0.985946	(30,90]	(9,Inf]	tst_cat	2736
223	0.368954	-0.20616	0.944068	(30,90]	(9,Inf]	tst_cat	2736
224	0.327112	-0.246478	0.900702	(30,90]	(9,Inf]	tst_cat	2736
225	0.284309	-0.287324	0.855941	(30,90]	(9,Inf]	tst_cat	2736
226	0.240573	-0.328733	0.809879	(30,90]	(9,Inf]	tst_cat	2736
227	0.195933	-0.370742	0.762609	(30,90]	(9,Inf]	tst_cat	2736
228	0.150419	-0.413384	0.714223	(30,90]	(9,Inf]	tst_cat	2736
229	0.104059	-0.456692	0.66481	(30,90]	(9,Inf]	tst_cat	2736
230	0.0568817	-0.500696	0.614459	(30,90]	(9,Inf]	tst_cat	2736
231	0.00891626	-0.545424	0.563257	(30,90]	(9,Inf]	tst_cat	2736
232	-0.0398085	-0.590904	0.511287	(30,90]	(9,Inf]	tst_cat	2736
233	-0.0892637	-0.637157	0.458629	(30,90]	(9,Inf]	tst_cat	2736
234	-0.13942	-0.684203	0.405362	(30,90]	(9,Inf]	tst_cat	2736
235	-0.19025	-0.732057	0.351557	(30,90]	(9,Inf]	tst_cat	2736
236	-0.241723	-0.780729	0.297283	(30,90]	(9,Inf]	tst_cat	2736
237	-0.293812	-0.830227	0.242603	(30,90]	(9,Inf]	tst_cat	2736
238	-0.346486	-0.880549	0.187576	(30,90]	(9,Inf]	tst_cat	2736
239	-0.399718	-0.93169	0.132255	(30,90]	(9,Inf]	tst_cat	2736
240	-0.453478	-0.98364	0.0766839	(30,90]	(9,Inf]	tst_cat	2736
241	-0.507738	-1.03638	0.0209045	(30,90]	(9,Inf]	tst_cat	2736
242	-0.562468	-1.08989	-0.0350499	(30,90]	(9,Inf]	tst_cat	2736
243	-0.61764	-1.14413	-0.0911521	(30,90]	(9,Inf]	tst_cat	2736
244	-0.673225	-1.19907	-0.147381	(30,90]	(9,Inf]	tst_cat	2736
245	-0.729194	-1.25467	-0.203721	(30,90]	(9,Inf]	tst_cat	2736
246	-0.785518	-1.31087	-0.260164	(30,90]	(9,Inf]	tst_cat	2736
247	-0.842168	-1.36763	-0.316705	(30,90]	(9,Inf]	tst_cat	2736
248	-0.899116	-1.42489	-0.373345	(30,90]	(9,Inf]	tst_cat	2736
249	-0.956333	-1.48258	-0.43009	(30,90]	(9,Inf]	tst_cat	2736
250	-1.01379	-1.54063	-0.486947	(30,90]	(9,Inf]	tst_cat	2736
251	-1.07146	-1.59898	-0.543929	(30,90]	(9,Inf]	tst_cat	2736
252	-1.12931	-1.65756	-0.601049	(30,90]	(9,Inf]	tst_cat	2736
253	-1.18731	-1.71629	-0.658322	(30,90]	(9,Inf]	tst_cat	2736
254	-1.24543	-1.7751	-0.715766	(30,90]	(9,Inf]	tst_cat	2736
255	-1.30366	-1.83392	-0.773395	(30,90]	(9,Inf]	tst_cat	2736
256	-1.36194	-1.89266	-0.831225	(30,90]	(9,Inf]	tst_cat	2736
257	-1.42027	-1.95127	-0.88927	(30,90]	(9,Inf]	tst_cat	2736
258	-1.4786	-2.00967	-0.947541	(30,90]	(9,Inf]	tst_cat	2736
259	-1.53691	-2.06779	-1.00604	(30,90]	(9,Inf]	tst_cat	2736
260	-1.59515	-2.12557	-1.06472	(30,90]	(9,Inf]	tst_cat	2736
261	-1.65325	-2.18296	-1.12354	(30,90]	(9,Inf]	tst_cat	2736
262	-1.71117	-2.2399	-1.18243	(30,90]	(9,Inf]	tst_cat	2736
263	-1.76884	-2.29635	-1.24133	(30,90]	(9,Inf]	tst_cat	2736
264	-1.82622	-2.35226	-1.30017	(30,90]	(9,Inf]	tst_cat	2736
265	-1.88324	-2.40759	-1.35888	(30,90]	(9,Inf]	tst_cat	2736
266	-1.93985	-2.46232	-1.41738	(30,90]	(9,Inf]	tst_cat	2736
267	-1.996	-2.5164	-1.47559	(30,90]	(9,Inf]	tst_cat	2736
268	-2.05162	-2.56981	-1.53343	(30,90]	(9,Inf]	tst_cat	2736
269	-2.10667	-2.62253	-1.59081	(30,90]	(9,Inf]	tst_cat	2736
270	-2.16109	-2.67452	-1.64765	(30,90]	(9,Inf]	tst_cat	2736
271	-2.21482	-2.72578	-1.70386	(30,90]	(9,Inf]	tst_cat	2736
272	-2.26781	-2.77626	-1.75935	(30,90]	(9,Inf]	tst_cat	2736
273	-2.31999	-2.82597	-1.81402	(30,90]	(9,Inf]	tst_cat	2736
274	-2.37133	-2.87487	-1.86779	(30,90]	(9,Inf]	tst_cat	2736
275	-2.42175	-2.92294	-1.92056	(30,90]	(9,Inf]	tst_cat	2736
276	-2.47121	-2.97017	-1.97225	(30,90]	(9,Inf]	tst_cat	2736
277	-2.51964	-3.01653	-2.02276	(30,90]	(9,Inf]	tst_cat	2736
278	-2.567	-3.062	-2.07201	(30,90]	(9,Inf]	tst_cat	2736
279	-2.61323	-3.10656	-2.1199	(30,90]	(9,Inf]	tst_cat	2736
280	-2.65827	-3.15018	-2.16635	(30,90]	(9,Inf]	tst_cat	2736
281	-2.70206	-3.19283	-2.21129	(30,90]	(9,Inf]	tst_cat	2736
282	-2.74456	-3.23449	-2.25462	(30,90]	(9,Inf]	tst_cat	2736
283	-2.7857	-3.27511	-2.29628	(30,90]	(9,Inf]	tst_cat	2736
284	-2.82542	-3.31466	-2.33619	(30,90]	(9,Inf]	tst_cat	2736
285	-2.86369	-3.35309	-2.37429	(30,90]	(9,Inf]	tst_cat	2736
286	-2.90043	-3.39036	-2.4105	(30,90]	(9,Inf]	tst_cat	2736
287	-2.93559	-3.42642	-2.44476	(30,90]	(9,Inf]	tst_cat	2736
288	-2.96912	-3.46121	-2.47703	(30,90]	(9,Inf]	tst_cat	2736
289	-3.00096	-3.49467	-2.50725	(30,90]	(9,Inf]	tst_cat	2736
290	-3.03106	-3.52674	-2.53537	(30,90]	(9,Inf]	tst_cat	2736
291	-3.05935	-3.55735	-2.56135	(30,90]	(9,Inf]	tst_cat	2736
292	-3.08579	-3.58643	-2.58516	(30,90]	(9,Inf]	tst_cat	2736
293	-3.11032	-3.6139	-2.60675	(30,90]	(9,Inf]	tst_cat	2736
294	-3.13288	-3.63968	-2.62609	(30,90]	(9,Inf]	tst_cat	2736
295	-3.15342	-3.66368	-2.64316	(30,90]	(9,Inf]	tst_cat	2736
296	-3.17188	-3.68583	-2.65794	(30,90]	(9,Inf]	tst_cat	2736
297	-3.18821	-3.70604	-2.67039	(30,90]	(9,Inf]	tst_cat	2736
298	-3.20235	-3.7242	-2.68049	(30,90]	(9,Inf]	tst_cat	2736
299	-3.21424	-3.74025	-2.68824	(30,90]	(9,Inf]	tst_cat	2736
300	-3.22383	-3.75407	-2.6936	(30,90]	(9,Inf]	tst_cat	2736
301	-3.23107	-3.76557	-2.69656	(30,90]	(9,Inf]	tst_cat	2736
302	-3.23589	-3.77467	-2.69711	(30,90]	(9,Inf]	tst_cat	2736
303	-3.23825	-3.78126	-2.69523	(30,90]	(9,Inf]	tst_cat	2736
304	-3.23808	-3.78525	-2.6909	(30,90]	(9,Inf]	tst_cat	2736
305	-3.23533	-3.78655	-2.68411	(30,90]	(9,Inf]	tst_cat	2736
306	-3.22995	-3.78506	-2.67484	(30,90]	(9,Inf]	tst_cat	2736
307	-3.22188	-3.78069	-2.66307	(30,90]	(9,Inf]	tst_cat	2736
308	-3.21106	-3.77334	-2.64878	(30,90]	(9,Inf]	tst_cat	2736
309	-3.19744	-3.76293	-2.63196	(30,90]	(9,Inf]	tst_cat	2736
310	-3.18097	-3.74936	-2.61257	(30,90]	(9,Inf]	tst_cat	2736
311	-3.16158	-3.73255	-2.59061	(30,90]	(9,Inf]	tst_cat	2736
312	-3.13922	-3.71241	-2.56603	(30,90]	(9,Inf]	tst_cat	2736
313	-3.11384	-3.68885	-2.53883	(30,90]	(9,Inf]	tst_cat	2736
314	-3.08538	-3.6618	-2.50896	(30,90]	(9,Inf]	tst_cat	2736
315	-3.0538	-3.6312	-2.47641	(30,90]	(9,Inf]	tst_cat	2736
316	-3.01915	-3.5971	-2.44121	(30,90]	(9,Inf]	tst_cat	2736
317	-2.98149	-3.55956	-2.40341	(30,90]	(9,Inf]	tst_cat	2736
318	-2.94087	-3.51868	-2.36305	(30,90]	(9,Inf]	tst_cat	2736
319	-2.89735	-3.47453	-2.32017	(30,90]	(9,Inf]	tst_cat	2736
320	-2.851	-3.42719	-2.27481	(30,90]	(9,Inf]	tst_cat	2736
321	-2.80188	-3.37676	-2.22701	(30,90]	(9,Inf]	tst_cat	2736
322	-2.75005	-3.32332	-2.17678	(30,90]	(9,Inf]	tst_cat	2736
323	-2.69556	-3.26696	-2.12417	(30,90]	(9,Inf]	tst_cat	2736
324	-2.63848	-3.20777	-2.06919	(30,90]	(9,Inf]	tst_cat	2736
325	-2.57887	-3.14587	-2.01187	(30,90]	(9,Inf]	tst_cat	2736
326	-2.51679	-3.08133	-1.95224	(30,90]	(9,Inf]	tst_cat	2736
327	-2.45229	-3.01428	-1.8903	(30,90]	(9,Inf]	tst_cat	2736
328	-2.38544	-2.9448	-1.82609	(30,90]	(9,Inf]	tst_cat	2736
329	-2.31631	-2.87301	-1.7596	(30,90]	(9,Inf]	tst_cat	2736
330	-2.24494	-2.79902	-1.69085	(30,90]	(9,Inf]	tst_cat	2736
331	-2.1714	-2.72293	-1.61986	(30,90]	(9,Inf]	tst_cat	2736
332	-2.09575	-2.64486	-1.54663	(30,90]	(9,Inf]	tst_cat	2736
333	-2.01805	-2.56493	-1.47117	(30,90]	(9,Inf]	tst_cat	2736
334	-1.93836	-2.48323	-1.39348	(30,90]	(9,Inf]	tst_cat	2736
335	-1.85674	-2.3999	-1.31358	(30,90]	(9,Inf]	tst_cat	2736
336	-1.77325	-2.31505	-1.23145	(30,90]	(9,Inf]	tst_cat	2736
337	-1.68796	-2.22879	-1.14712	(30,90]	(9,Inf]	tst_cat	2736
338	-1.60091	-2.14123	-1.06059	(30,90]	(9,Inf]	tst_cat	2736
339	-1.51218	-2.05249	-0.971863	(30,90]	(9,Inf]	tst_cat	2736
340	-1.42182	-1.96268	-0.88095	(30,90]	(9,Inf]	tst_cat	2736
341	-1.32989	-1.87191	-0.787865	(30,90]	(9,Inf]	tst_cat	2736
342	-1.23645	-1.78028	-0.692624	(30,90]	(9,Inf]	tst_cat	2736
343	-1.14157	-1.68789	-0.595247	(30,90]	(9,Inf]	tst_cat	2736
344	-1.0453	-1.59484	-0.495759	(30,90]	(9,Inf]	tst_cat	2736
345	-0.947704	-1.50122	-0.39419	(30,90]	(9,Inf]	tst_cat	2736
346	-0.848842	-1.40711	-0.290575	(30,90]	(9,Inf]	tst_cat	2736
347	-0.748774	-1.31259	-0.184955	(30,90]	(9,Inf]	tst_cat	2736
348	-0.647561	-1.21774	-0.0773769	(30,90]	(9,Inf]	tst_cat	2736
349	-0.545262	-1.12263	0.0321061	(30,90]	(9,Inf]	tst_cat	2736
350	-0.441938	-1.02731	0.143435	(30,90]	(9,Inf]	tst_cat	2736
351	-0.33765	-0.931847	0.256547	(30,90]	(9,Inf]	tst_cat	2736
352	-0.232457	-0.836286	0.371371	(30,90]	(9,Inf]	tst_cat	2736
353	-0.12642	-0.740675	0.487834	(30,90]	(9,Inf]	tst_cat	2736
354	-0.0195996	-0.645056	0.605857	(30,90]	(9,Inf]	tst_cat	2736
355	0.0879445	-0.549469	0.725358	(30,90]	(9,Inf]	tst_cat	2736
356	0.196152	-0.453946	0.84625	(30,90]	(9,Inf]	tst_cat	2736
357	0.304962	-0.358522	0.968446	(30,90]	(9,Inf]	tst_cat	2736
358	0.414315	-0.263224	1.09185	(30,90]	(9,Inf]	tst_cat	2736
359	0.52415	-0.168083	1.21638	(30,90]	(9,Inf]	tst_cat	2736
360	0.634408	-0.0731235	1.34194	(30,90]	(9,Inf]	tst_cat	2736
361	0.745027	0.0216279	1.46843	(30,90]	(9,Inf]	tst_cat	2736
362	0.855947	0.116146	1.59575	(30,90]	(9,Inf]	tst_cat	2736
363	0.967109	0.210406	1.72381	(30,90]	(9,Inf]	tst_cat	2736
364	1.07845	0.304384	1.85252	(30,90]	(9,Inf]	tst_cat	2736
365	1.18991	0.398054	1.98178	(30,90]	(9,Inf]	tst_cat	2736
0	2.05397	1.66934	2.43861	(30,90]	Woman	gender	12556
1	1.92344	1.54917	2.29771	(30,90]	Woman	gender	12556
2	1.79293	1.42879	2.15707	(30,90]	Woman	gender	12556
3	1.66253	1.30825	2.0168	(30,90]	Woman	gender	12556
4	1.53234	1.18764	1.87705	(30,90]	Woman	gender	12556
5	1.4025	1.06705	1.73794	(30,90]	Woman	gender	12556
6	1.27309	0.946558	1.59962	(30,90]	Woman	gender	12556
7	1.14424	0.826243	1.46223	(30,90]	Woman	gender	12556
8	1.01605	0.70619	1.32591	(30,90]	Woman	gender	12556
9	0.888638	0.586484	1.19079	(30,90]	Woman	gender	12556
10	0.762112	0.467208	1.05702	(30,90]	Woman	gender	12556
11	0.636583	0.348451	0.924714	(30,90]	Woman	gender	12556
12	0.51216	0.230302	0.794019	(30,90]	Woman	gender	12556
13	0.388957	0.112854	0.665059	(30,90]	Woman	gender	12556
14	0.267082	-0.00379817	0.537961	(30,90]	Woman	gender	12556
15	0.146646	-0.119553	0.412845	(30,90]	Woman	gender	12556
16	0.0277616	-0.234305	0.289828	(30,90]	Woman	gender	12556
17	-0.089462	-0.347944	0.16902	(30,90]	Woman	gender	12556
18	-0.204914	-0.460355	0.0505277	(30,90]	Woman	gender	12556
19	-0.318483	-0.571415	-0.0655498	(30,90]	Woman	gender	12556
20	-0.430058	-0.680998	-0.179118	(30,90]	Woman	gender	12556
21	-0.539529	-0.78897	-0.290088	(30,90]	Woman	gender	12556
22	-0.646786	-0.895195	-0.398376	(30,90]	Woman	gender	12556
23	-0.751716	-0.999529	-0.503904	(30,90]	Woman	gender	12556
24	-0.85421	-1.10183	-0.606595	(30,90]	Woman	gender	12556
25	-0.954158	-1.20194	-0.706379	(30,90]	Woman	gender	12556
26	-1.05145	-1.29971	-0.803185	(30,90]	Woman	gender	12556
27	-1.14597	-1.39499	-0.896945	(30,90]	Woman	gender	12556
28	-1.23761	-1.48762	-0.987592	(30,90]	Woman	gender	12556
29	-1.32626	-1.57746	-1.07506	(30,90]	Woman	gender	12556
30	-1.41181	-1.66433	-1.15928	(30,90]	Woman	gender	12556
31	-1.49415	-1.7481	-1.24019	(30,90]	Woman	gender	12556
32	-1.57316	-1.82861	-1.31772	(30,90]	Woman	gender	12556
33	-1.64875	-1.9057	-1.39179	(30,90]	Woman	gender	12556
34	-1.72078	-1.97924	-1.46233	(30,90]	Woman	gender	12556
35	-1.78917	-2.04906	-1.52928	(30,90]	Woman	gender	12556
36	-1.85379	-2.11503	-1.59255	(30,90]	Woman	gender	12556
37	-1.91453	-2.177	-1.65206	(30,90]	Woman	gender	12556
38	-1.97129	-2.23483	-1.70774	(30,90]	Woman	gender	12556
39	-2.02394	-2.28839	-1.7595	(30,90]	Woman	gender	12556
40	-2.07239	-2.33754	-1.80725	(30,90]	Woman	gender	12556
41	-2.11652	-2.38214	-1.85091	(30,90]	Woman	gender	12556
42	-2.15622	-2.42207	-1.89038	(30,90]	Woman	gender	12556
43	-2.19138	-2.4572	-1.92557	(30,90]	Woman	gender	12556
44	-2.22189	-2.48739	-1.95639	(30,90]	Woman	gender	12556
45	-2.24764	-2.51254	-1.98274	(30,90]	Woman	gender	12556
46	-2.26857	-2.53258	-2.00455	(30,90]	Woman	gender	12556
47	-2.28484	-2.54769	-2.02198	(30,90]	Woman	gender	12556
48	-2.29666	-2.55809	-2.03522	(30,90]	Woman	gender	12556
49	-2.30425	-2.56404	-2.04445	(30,90]	Woman	gender	12556
50	-2.30782	-2.56577	-2.04986	(30,90]	Woman	gender	12556
51	-2.30758	-2.56352	-2.05163	(30,90]	Woman	gender	12556
52	-2.30375	-2.55754	-2.04995	(30,90]	Woman	gender	12556
53	-2.29654	-2.54808	-2.045	(30,90]	Woman	gender	12556
54	-2.28616	-2.53536	-2.03697	(30,90]	Woman	gender	12556
55	-2.27284	-2.51965	-2.02602	(30,90]	Woman	gender	12556
56	-2.25677	-2.5012	-2.01234	(30,90]	Woman	gender	12556
57	-2.23817	-2.48023	-1.99612	(30,90]	Woman	gender	12556
58	-2.21727	-2.45701	-1.97752	(30,90]	Woman	gender	12556
59	-2.19426	-2.43177	-1.95675	(30,90]	Woman	gender	12556
60	-2.16936	-2.40476	-1.93397	(30,90]	Woman	gender	12556
61	-2.1428	-2.37621	-1.90938	(30,90]	Woman	gender	12556
62	-2.11477	-2.34638	-1.88316	(30,90]	Woman	gender	12556
63	-2.0855	-2.31549	-1.8555	(30,90]	Woman	gender	12556
64	-2.05519	-2.28379	-1.8266	(30,90]	Woman	gender	12556
65	-2.02407	-2.25149	-1.79665	(30,90]	Woman	gender	12556
66	-1.99234	-2.21882	-1.76585	(30,90]	Woman	gender	12556
67	-1.96021	-2.18601	-1.73441	(30,90]	Woman	gender	12556
68	-1.92791	-2.15328	-1.70254	(30,90]	Woman	gender	12556
69	-1.89563	-2.12083	-1.67044	(30,90]	Woman	gender	12556
70	-1.86361	-2.08887	-1.63835	(30,90]	Woman	gender	12556
71	-1.83205	-2.05762	-1.60648	(30,90]	Woman	gender	12556
72	-1.80116	-2.02726	-1.57505	(30,90]	Woman	gender	12556
73	-1.77115	-1.998	-1.54431	(30,90]	Woman	gender	12556
74	-1.74225	-1.97003	-1.51447	(30,90]	Woman	gender	12556
75	-1.71466	-1.94353	-1.48579	(30,90]	Woman	gender	12556
76	-1.6886	-1.9187	-1.45849	(30,90]	Woman	gender	12556
77	-1.66427	-1.89573	-1.43281	(30,90]	Woman	gender	12556
78	-1.6419	-1.87479	-1.40901	(30,90]	Woman	gender	12556
79	-1.6217	-1.85608	-1.38732	(30,90]	Woman	gender	12556
80	-1.60388	-1.83977	-1.36798	(30,90]	Woman	gender	12556
81	-1.58865	-1.82606	-1.35124	(30,90]	Woman	gender	12556
82	-1.57622	-1.81511	-1.33734	(30,90]	Woman	gender	12556
83	-1.56682	-1.80713	-1.32651	(30,90]	Woman	gender	12556
84	-1.56065	-1.80231	-1.319	(30,90]	Woman	gender	12556
85	-1.55793	-1.80082	-1.31504	(30,90]	Woman	gender	12556
86	-1.55887	-1.80286	-1.31487	(30,90]	Woman	gender	12556
87	-1.56368	-1.80864	-1.31872	(30,90]	Woman	gender	12556
88	-1.57258	-1.81834	-1.32681	(30,90]	Woman	gender	12556
89	-1.5857	-1.83211	-1.33929	(30,90]	Woman	gender	12556
90	-1.60289	-1.84979	-1.35599	(30,90]	Woman	gender	12556
91	-1.6239	-1.87115	-1.37666	(30,90]	Woman	gender	12556
92	-1.64852	-1.89599	-1.40104	(30,90]	Woman	gender	12556
93	-1.67648	-1.92408	-1.42889	(30,90]	Woman	gender	12556
94	-1.70758	-1.95522	-1.45994	(30,90]	Woman	gender	12556
95	-1.74156	-1.98918	-1.49393	(30,90]	Woman	gender	12556
96	-1.77819	-2.02577	-1.53062	(30,90]	Woman	gender	12556
97	-1.81724	-2.06476	-1.56972	(30,90]	Woman	gender	12556
98	-1.85847	-2.10595	-1.611	(30,90]	Woman	gender	12556
99	-1.90165	-2.14912	-1.65419	(30,90]	Woman	gender	12556
100	-1.94654	-2.19405	-1.69903	(30,90]	Woman	gender	12556
101	-1.99291	-2.24054	-1.74527	(30,90]	Woman	gender	12556
102	-2.04051	-2.28837	-1.79266	(30,90]	Woman	gender	12556
103	-2.08912	-2.33731	-1.84094	(30,90]	Woman	gender	12556
104	-2.13851	-2.38713	-1.88988	(30,90]	Woman	gender	12556
105	-2.18842	-2.43762	-1.93922	(30,90]	Woman	gender	12556
106	-2.23864	-2.48855	-1.98872	(30,90]	Woman	gender	12556
107	-2.28891	-2.53967	-2.03816	(30,90]	Woman	gender	12556
108	-2.33902	-2.59076	-2.08728	(30,90]	Woman	gender	12556
109	-2.38872	-2.64157	-2.13587	(30,90]	Woman	gender	12556
110	-2.43778	-2.69186	-2.18369	(30,90]	Woman	gender	12556
111	-2.48595	-2.74138	-2.23053	(30,90]	Woman	gender	12556
112	-2.53302	-2.78988	-2.27616	(30,90]	Woman	gender	12556
113	-2.57874	-2.83711	-2.32037	(30,90]	Woman	gender	12556
114	-2.62287	-2.8828	-2.36294	(30,90]	Woman	gender	12556
115	-2.66519	-2.92671	-2.40366	(30,90]	Woman	gender	12556
116	-2.70545	-2.96856	-2.44233	(30,90]	Woman	gender	12556
117	-2.74342	-3.00811	-2.47873	(30,90]	Woman	gender	12556
118	-2.77886	-3.04507	-2.51266	(30,90]	Woman	gender	12556
119	-2.81155	-3.07918	-2.54391	(30,90]	Woman	gender	12556
120	-2.84123	-3.11017	-2.57229	(30,90]	Woman	gender	12556
121	-2.86769	-3.13779	-2.5976	(30,90]	Woman	gender	12556
122	-2.89068	-3.16174	-2.61962	(30,90]	Woman	gender	12556
123	-2.90997	-3.18178	-2.63817	(30,90]	Woman	gender	12556
124	-2.92532	-3.19761	-2.65303	(30,90]	Woman	gender	12556
125	-2.9365	-3.20898	-2.66402	(30,90]	Woman	gender	12556
126	-2.94327	-3.21561	-2.67094	(30,90]	Woman	gender	12556
127	-2.9454	-3.21722	-2.67357	(30,90]	Woman	gender	12556
128	-2.94265	-3.21356	-2.67174	(30,90]	Woman	gender	12556
129	-2.93478	-3.20434	-2.66522	(30,90]	Woman	gender	12556
130	-2.92157	-3.1893	-2.65383	(30,90]	Woman	gender	12556
131	-2.90284	-3.16825	-2.63744	(30,90]	Woman	gender	12556
132	-2.87875	-3.14133	-2.61617	(30,90]	Woman	gender	12556
133	-2.84951	-3.10879	-2.59022	(30,90]	Woman	gender	12556
134	-2.81533	-3.07085	-2.5598	(30,90]	Woman	gender	12556
135	-2.77643	-3.02775	-2.52511	(30,90]	Woman	gender	12556
136	-2.73303	-2.97974	-2.48632	(30,90]	Woman	gender	12556
137	-2.68535	-2.92704	-2.44365	(30,90]	Woman	gender	12556
138	-2.63359	-2.8699	-2.39729	(30,90]	Woman	gender	12556
139	-2.57799	-2.80855	-2.34743	(30,90]	Woman	gender	12556
140	-2.51875	-2.74324	-2.29426	(30,90]	Woman	gender	12556
141	-2.45609	-2.67421	-2.23797	(30,90]	Woman	gender	12556
142	-2.39023	-2.6017	-2.17876	(30,90]	Woman	gender	12556
143	-2.32139	-2.52595	-2.11682	(30,90]	Woman	gender	12556
144	-2.24977	-2.4472	-2.05235	(30,90]	Woman	gender	12556
145	-2.17561	-2.3657	-1.98552	(30,90]	Woman	gender	12556
146	-2.09911	-2.28168	-1.91653	(30,90]	Woman	gender	12556
147	-2.02049	-2.19539	-1.84559	(30,90]	Woman	gender	12556
148	-1.93996	-2.10707	-1.77286	(30,90]	Woman	gender	12556
149	-1.85776	-2.01696	-1.69855	(30,90]	Woman	gender	12556
150	-1.77408	-1.92531	-1.62285	(30,90]	Woman	gender	12556
151	-1.68915	-1.83235	-1.54595	(30,90]	Woman	gender	12556
152	-1.60319	-1.73833	-1.46804	(30,90]	Woman	gender	12556
153	-1.5164	-1.6435	-1.38931	(30,90]	Woman	gender	12556
154	-1.42902	-1.54808	-1.30995	(30,90]	Woman	gender	12556
155	-1.34124	-1.45233	-1.23016	(30,90]	Woman	gender	12556
156	-1.2533	-1.35647	-1.15013	(30,90]	Woman	gender	12556
157	-1.16541	-1.26077	-1.07005	(30,90]	Woman	gender	12556
158	-1.07778	-1.16544	-0.990122	(30,90]	Woman	gender	12556
159	-0.99063	-1.07072	-0.910536	(30,90]	Woman	gender	12556
160	-0.904178	-0.976867	-0.83149	(30,90]	Woman	gender	12556
161	-0.81864	-0.884099	-0.753182	(30,90]	Woman	gender	12556
162	-0.734233	-0.792654	-0.675813	(30,90]	Woman	gender	12556
163	-0.651173	-0.702762	-0.599585	(30,90]	Woman	gender	12556
164	-0.569677	-0.614652	-0.524702	(30,90]	Woman	gender	12556
165	-0.489961	-0.528549	-0.451374	(30,90]	Woman	gender	12556
166	-0.412243	-0.444675	-0.37981	(30,90]	Woman	gender	12556
167	-0.336738	-0.363247	-0.310228	(30,90]	Woman	gender	12556
168	-0.263663	-0.284478	-0.242849	(30,90]	Woman	gender	12556
[truncated: 4,223 more rows]
