# Supplementary material for: Obstructive sleep apnea severity varies by season and environmental influences such as ambient temperature
Source: Commun Med (Lond). 2025 Jul 29;5:314. doi: 10.1038/s43856-025-01016-0 (PMC12307740; doi:10.1038/s43856-025-01016-0)
Supplement: Supplementary file 5 — Supplemental Data 2 [file 43856_2025_1016_MOESM5_ESM.gz]

Archive with 1 entries (1 files):
- 43856_2025_1016_MOESM5_ESM
